# Supplementary material for: Validity and reproducibility of a food frequency questionnaire to determine dietary intakes among Lebanese athletes
Source: PLoS One. 2024 Oct 23;19(10):e0311617. doi: 10.1371/journal.pone.0311617 (PMC11498687; doi:10.1371/journal.pone.0311617)
Supplement: S1 Data — (XLSX) [file pone.0311617.s001.xlsx]

## Sheet: S1
id	Immat	Gender	Civil status	Level of education	Self- reported perceived financial status	Number of meals consumed per day	NutriCalMoyenne	FFQ.Cal	NutriHCOMoyenne	FFQ.HCO	NutriHCO.g.moyenne	FFQ.HCOg	NutiLipMoyenne	FFQ.Lipides	NutriProtMoyenne	FFQ.Proteines	NutriProt.g.moyenne	FFQ.Proteinesg	VitA.IMoyTtRappels	VitA.FFQ1	VitD.IMoyTtRappels	VitD.FFQ1	VitE.IMoyTtRappels	VitE.FFQ1	VitC.IMoyTtRappels	VitC.FFQ1	VitB6.IMoyTtRappels	VitB6.FFQ1	Folate.IMoyTtRappels	Folate.FFQ1	VitB12.IMoyTtRappels	VitB12.FFQ1	Magnesium.IMoyTtRappels	Magnesium.FFQ1	Calcium.IMoyTtRappels	Calcium.FFQ1	Potassium.IMoyTtRappels	Potassium.FFQ1	Sodium.IMoyTtRappels	Sodium.FFQ1	Fer.IMoyTtRappels	Fer.FFQ1	Zinc.IMoyTtRappels	Zinc.FFQ1	Se.IMoyTtRappels	Selenium.FFQ1	SucreTPourcMoyTtRappels	Sucre.FFQ1	AGPIMoyTtRappels
1	ISF1	Male	Single	Baccalaureate	Medium	2-3 meals	2499.5	2352.5	41.7	41.3	3.8	2.55	35.65	45.2	25.2	24.7	2.285	1.31	320	297	10.6	10.85	11.3	11.8	59.1	122.2	3.15	2.58	208	155	2.51	3.84	310	214	1002	791	3217	3737	5462	4894	21.6	16.6	9.25	13.4	164	113	26.3	43.6	13.66
2	ISF2	Male	Single	Secondary	Medium	2-3 meals	2310.5	2514.5	41	40.1	3.695	5.29	41.75	36.7	18.6	18.6	1.655	1.9	237	393	11.9	11.7	9.26	9.5	85.1	142.3	1.83	2.36	330	237	2.21	2.6	324	399	868	1266	2984	4145	3564	6272	11.7	30.6	6.56	2.8	73.5	102	41.1	35	11.6
3	ISF4	Male	Single	Baccalaureate	Medium	2-3 meals	2065	2418	57.95	62.6	3.385	3.9	27.75	30.2	16.1	17.6	1.07	1.6	46.2	405	7.71	8.1	6.01	6.2	62.2	102.2	1.57	1.84	122	32	0.859	5.6	250	347	378	755	3170	4682	3704	7297	17.6	24	5.96	9.9	55.3	70	39	36	12.27
4	ISF5	Female	Single	master	Good	1-2 meals	1632	1879	58.65	59.8	4.26	4.78	31.9	25.3	14.85	15.5	1.075	1.26	32.8	108	7.01	10.5	4.05	5	141	178	1.01	1.04	229	168	2.35	3.4	142	85	374	880	2282	3313	3991	4600	15.4	13.5	5.7	13.5	20.5	77.9	30.7	37.8	9.08
5	ISF6	Male	Engaged	Bachelor's Degree	Medium	2-3 meals	1157	1303	45.8	49.8	1.65	1.82	38.7	31.7	17.1	17.2	0.62	0.73	156	225	9.38	10	4.84	5	63.1	83.2	1.36	1.67	220	145	2.4	4.72	190	258	564	927	2054	5379	2908	4827	13.4	21.1	4.98	6.7	25.9	70	31.2	44.6	7.97
6	ISF7	Male	Engaged	Bachelor's Degree	Medium	1-2 meals	2270.5	2475.5	66.5	68	4.865	3.63	22.9	33.9	12.85	12.9	0.915	0.98	33.4	188	7.05	7.88	10.5	11.3	191	201.2	1.54	2.25	249	178	0.611	2.48	358	423	926	1433	3530	4599	3547	4511	17.2	22.6	5.96	7.7	66.1	82	47.7	33.2	13.9
7	ISF8	Male	Single	Baccalaureate	Medium	2-3 meals	1957	2305	31.45	42.4	2.27	2.53	42.1	34.5	26.5	26.4	1.745	1.91	244	305	10	9.43	5.03	6.2	74.2	90.7	1.39	2.13	122	142	2.02	7.09	175	230	749	1016	3086	4420	3464	5639	17.1	21.2	5.17	6.2	41.1	62	32.9	40	9.72
8	ISF9	Male	Engaged	Baccalaureate	Medium	1-2 meals	1330	1536	65.1	66	2.555	4.07	22.45	24.3	14	14.2	0.545	1.05	225	252	7.3	7.66	2.07	3.46	65.9	87.21	0.981	2	303	247	2.12	3.36	312	196	214	433	1539	3131	3911	5193	8.9	19.4	5.22	2.8	6.08	21	26.9	22.3	1.94
9	ISF10	Male	Engaged	Baccalaureate	Careful with expenses	4-5 meals	2875	3219	41.15	54.5	3.17	4.74	29.1	31.1	30.2	32.2	2.445	2.79	523	722	10.9	11.2	13.4	14.7	70	88.2	4.41	5.4	341	259	23.7	23.3	805	711	1814	1769	5442	6140	14462	8018	22.7	38.2	24	3.4	508	520	26.3	29.4	18.79
10	ISF12	Male	Single	Secondary	Good	2-3 meals	2535.5	2742.5	50.5	56.6	4.275	3.19	32.85	33.2	19	19.9	1.54	0.7	118	160	8.06	9.05	5	7.95	205	265	2.78	2.87	451.5	329.5	4.75	5.19	392	270	794	1242	4380	4087	4856	4192	22.5	13.4	16.6	8.87	153	103	35.8	40.8	13.59
11	ISF13	Male	Engaged	Baccalaureate	Medium	1-2 meals	1119	1267	61.7	78.3	2.545	2.9	20.95	22.3	19.75	13.7	0.82	0.88	28.9	134	7.04	8.1	2.77	7.99	44.4	78.2	2.52	1.63	76.9	24	0.43	3.42	143	442	271	468	1720	3033	3079	4581	4.31	12.4	3.35	5.47	52.2	71	32.6	25.5	6.55
12	ISF14	Male	Engaged	Baccalaureate	Medium	2-3 meals	2450	2556	52.1	52.5	3.915	2.52	31.75	33.7	16.55	15.5	1.25	0.57	269	294	10.8	9.35	10.5	10.98	102.7	114.4	4.16	2.04	229	77	2.61	3.12	276	331	767	543	2285	2942	5611.5	5106	16.8	15.5	5.65	9.2	43.9	60.8	13.8	23.8	8.99
13	ISF15	Male	Single	Baccalaureate	Critical	2-3 meals	3036.5	3388.5	51	52.3	4.3	3.06	27.35	37.9	22.6	22.6	2.065	1.21	512	507	13.8	14	7.53	7.7	292	347.2	2.86	3.08	474	351	6.84	7.15	463	306	753	1163	5537	5349	7135	5793	17.4	14.9	14	11.6	219	205	49.3	50.2	29.73
14	ISF16	Male	Single	Baccalaureate	Medium	2-3 meals	2286	2628	54.2	61.1	4.21	4.63	34	36.1	15.6	17.7	1.27	2.1	87.7	176	8.62	5.35	10.2	18.6	257	247	2.11	2.18	285	419	2	3.74	282	367	503	794	4126	5140	4628	4468	10.3	35.7	5.87	9.6	72.4	91	33.4	37.7	19.12
15	ISF17	Male	Engaged	Baccalaureate	Medium	2-3 meals	1542.5	1497.5	45.35	48.4	1.88	0.51	40	48.3	15.7	23.7	0.655	0.74	1160	302	7.14	10.92	9.5	14.2	62	52	2.63	2.82	118	50	25.9	25.78	125	309	274	594	911	2102	3862	7549	9.94	20.4	3.48	2.1	37.3	52	32.7	29	6.35
16	ISF18	Male	Single	Baccalaureate	Good	2-3 meals	2969	3319	46.65	44.1	4.775	3.59	30.6	25.3	13.85	26.8	1.42	1.52	196	352	7.49	9.37	8.87	12.4	106	96	1.94	2.53	339	453	5.57	8.95	370	259	794	1183	3724	4219	6063	5687	20.6	27	9.77	13.8	94.4	199	30.1	31.5	11.39
17	ISF19	Male	Engaged	Baccalaureate	Medium	2-3 meals	1720.5	1674.5	45.3	47.3	1.87	2.06	36.85	39.4	17.85	11.6	0.73	0.87	150	179	8.62	10.5	9.39	18.3	73	63	1.25	1.57	199	259	1.14	4.96	223	310	372	596	2500	3170	4289	5753	11.3	28.3	7.3	5	62.3	120	20.9	29.4	10.79
18	ISF20	Male	Divorced	Secondary	Medium	2-3 meals	2066.5	1892.5	59.35	75.1	4.165	6.14	23.45	24.7	17.25	17.1	1.17	1.24	77.8	292	9.35	9.6	4.72	7.7	73	63	1.22	1.62	164	284	2.36	5.1	215	295	484	693	1767	2204	3645	4481	11	19.1	10.8	14.7	49.1	120	19.2	23.2	2.71
19	ISF22	Male	Single	Bachelor's Degree	Good	2-3 meals	2796.5	2624.5	35.4	35.8	2.84	3.15	35.15	30.3	24.55	24.1	1.945	2.06	617	779	15.4	15.7	10.1	9.67	120	110	2.24	3.68	338	316	6.91	12.7	397	621	1123	1050	4219	4716	3920	4835	25.1	28.3	15.5	23.6	178	207	36.2	23.2	15.14
20	ISF23	Male	Single	Lower Secondary	Medium	1-2 meals	1821.5	1652.5	31.35	47.5	1.585	1.79	48.05	50.5	20.65	14.8	1.045	1.25	113	302	10.4	11.25	5.79	4.97	57	47	0.59	0.7	158	278	1.14	5.12	219	449	619	916	2108	2730	3246	4475	7.05	11.8	4.3	21	19	80.9	33.8	25.8	10.19
21	ISF24	Male	Engaged	Bachelor's Degree	Good	2-3 meals	3091.5	2901.5	40.65	53.6	3.045	4.69	32.65	26.2	20.55	28.9	1.52	0.96	257	439	7.1	7.7	6.1	14	190	180	2.22	2.85	287	122	1.22	9.34	346	392	917	1369	3775	1390	4264	8089	20.4	33.3	7.24	4.9	110	150	33.8	40.4	10.92
22	ISF25	Male	Engaged	Baccalaureate	Careful with expenses	4-5 meals	3276	3620	48.5	47.1	5.98	4.98	41.9	51.7	12.1	21.3	1.5	1.66	111	414	7.35	7.5	7.37	7.4	117	107	1.66	2.03	300	405	1.19	9.26	212	363	656	927	2730	3319	4863	5666	21.6	20.8	6.5	2.7	52.6	81	36.2	36.3	12.46
23	ISF26	Male	Married	Lower Secondary	Medium	4-5 meals	1836.5	1765.5	26.95	38.7	1.27	1.45	14.15	22	58.9	59.3	2.58	2.02	88.3	283	19.1	19.3	4.74	10.4	68	58	3.57	4.11	167	254	6.09	8.61	322	400	198	529	3547	4100	3721	5357	8.08	21.1	7.56	11.9	423	332	17.2	18.6	6.68
24	ISF27	Male	Engaged	Lower Secondary	Careful with expenses	4-5 meals	2586	2932	31.7	33.1	2.16	2.34	36.35	44.2	29.05	41.4	2.445	2.53	1625	232	7.55	8	54.9	54.1	250	240	7.04	8.02	853	831	17.4	14.47	754	925	1736	874	5795	3762	4807	6397	26.4	15	22.3	15.8	294	324	33.5	25.4	31.93
25	ISF28	Male	Single	Bachelor's Degree	Medium	2-3 meals	2114.5	2455.5	38.65	51.3	3.175	4.82	40.05	48.6	23.7	24	1.925	1.35	360	362	13.3	13.93	19.3	20	158	148	2.91	3.61	349	442	6.29	6.13	409	554	692	870	3577	1399	4898	4994	17.6	15.1	9.03	12.1	186	144	26.4	39.6	26.42
26	ISF29	Male	Single	Baccalaureate	Good	2-3 meals	2321	2663	33.2	45.1	2.195	0.87	32.45	27.2	26.35	19.8	1.63	1.88	245	242	20.2	20.46	4.67	10.4	58	48	2.82	4.21	164	252	6.27	8.29	215	286	365	722	2995	4338	4086	5450	7.15	27.2	6.72	9.5	216	193	23	26.2	13.81
27	ISF30	Female	Single	Bachelor's Degree	Medium	2-3 meals	1303.5	1221.5	46.45	49.7	2.15	0.73	42.05	36.5	15.5	15.9	0.715	0.87	86.8	404	13	12.6	7.06	14.1	77	67	2.33	2.69	114	58	2.04	6.07	245	127	424	879	2727	4136	3845	5087	9.69	15.9	4.12	5.5	73.2	142	34.4	39	16.23
28	ISF31	Male	Engaged	Baccalaureate	Medium	2-3 meals	2891.5	2718.5	44.3	47.3	3.34	3.86	41.45	34	17.2	27.1	1.405	0.84	60	144	7	8.3	12.2	19.4	112	102	1.82	2.24	171	291	3.09	4.7	291	386	763	1229	3760	4315	6805	8316	26.9	39	7.92	9.8	195	206	21.2	24.5	19.58
29	ISF32	Male	Engaged	Bachelor's Degree	Careful with expenses	2-3 meals	2632.5	2460.5	45.8	52	3.455	2.21	39.8	41.2	18.35	13.2	1.375	1.5	141	311	7.35	12.47	6.7	13	69	59	1.6	2.26	180	18	5.98	5.9	213	158	697	1029	2641	4464	5512	6752	16.7	21.5	8.41	10.4	119	183	23.9	23.6	26.73
30	ISF33	Male	Single	Bachelor's Degree	Medium	2-3 meals	2337.5	2679.5	36.95	42.9	2.775	3.03	26.7	36.9	36.05	32.8	2.405	2.63	645	1129	11.5	16.2	8.22	16.3	78	68	6.01	6.18	287	224	3.26	9.93	399	470	1023	650	4934	2785	4138	5625	29.7	24.7	11.5	2.9	182	191	15.8	13.9	7.8
31	ISF34	Female	Single	Baccalaureate	Careful with expenses	2-3 meals	1835	1665	38.65	53.2	3.33	3.83	31.6	25.5	26.45	24.7	2.095	1.27	43.5	111	7	7.37	4.14	6.43	93	83	3.35	1.89	322	438	4.88	2.57	303	178	278	520	3673	2688	2815	3000	17.8	9.84	12.5	9.3	76.8	47.4	20.4	24.1	12.1
32	ISF35	Female	Single	Bachelor's Degree	Medium	2-3 meals	1089.5	1143.5	38.25	46.4	1.34	0	37.5	39.2	23.05	26.2	0.805	0.92	1461	173	10.7	7.3	2.02	10.2	47	37	1.6	2.71	206	49	32	34.89	155	443	517	733	1676	3409	3334	5070	7.33	14.8	7.17	8.65	56.2	111	44.6	26	8.22
33	ISF36	Male	Single	Baccalaureate	Medium	2-3 meals	2486	2838	53.05	61.9	4.99	5.6	31	41.9	16.65	19.4	1.575	1.01	498	674	15.4	22.7	9.54	11.9	83.8	115	2.32	2.78	427	382	4.26	5.17	399	497	1687	1477	4332	5060	6856	5051	16.7	15.2	10.4	12.7	126	122	47.3	41.8	19.84
34	ISF37	Male	Single	Bachelor's Degree	Critical	2-3 meals	3418	3770	39.55	48.4	4.385	3.14	39.25	40.4	18.85	13.5	2.09	1.32	1607	546	14.3	22.82	9.9	14.5	70.8	81.5	5.14	4.18	787	682	155	156.8	440	561	1605	1387	4993	2700	6732	5387	49.7	16	21.6	14.9	282	164	36.6	40.4	25.38
35	ISF38	Male	Single	Secondary	Medium	1-2 meals	2004	2351	49.7	51.5	3.64	5.54	34.45	43.1	15.85	17.1	1.14	1.78	354	549	9.08	9.36	17.9	18.6	402	413	3.16	3.67	752	794	5.38	8.5	578	452	1522	1782	5397	6236	5966	8133	27.6	46.9	17.8	15.6	152	168	30.3	42.5	22.34
36	ISF39	Male	Single	Baccalaureate	Medium	2-3 meals	3355.5	3266.5	55.1	52.9	6.965	5.97	35.4	29.1	13.55	13.3	1.795	1.98	213	224	9.05	9.83	11.3	18.1	102	130	0.939	1.71	183	275	0.982	4.88	154	102	1285	1567	2357	4123	5652	10019	32	47.2	4.42	7.8	48.2	4.15	34.4	27.8	15.05
37	ISF40	Male	Engaged	Bachelor's Degree	Medium	2-3 meals	1991	2336	37.25	39.3	2.29	3.73	44.15	36.7	21.7	30.1	1.27	1.41	43.6	430	9.67	10.7	7.86	8.6	149	166	1.01	1.66	165	87	0.589	2.1	201	273	454	761	2567	315	3685	6096	16.8	35.6	1.82	2.8	34.7	90.2	54	32.8	6.2
38	ISF41	Male	Married	Bachelor's Degree	Medium	2-3 meals	2639.5	2387.5	51.7	54.9	4.49	2.96	34	44.7	14.65	21.9	1.28	1.99	270	208	9.53	9.77	3	3.7	17.1	48	0.564	1.29	248	92	1.15	4.13	167	232	443	917	1194	2355	4323	4938	10.4	16.3	5.6	1.6	47.8	105	11.3	31.2	8.46
39	ISF42	Female	Divorced	Bachelor's Degree	Critical	2-3 meals	1259	1165	46.5	52.7	2.53	2.84	34.2	34.4	15.3	15	0.83	0.86	141	117	9.74	9.96	2.82	3.8	165	181	0.841	0.84	156	84	2.09	2.06	150	83	566	482	1933	3396	3016	4190	7.49	16.8	2.84	3.85	81.7	105	62.8	39.4	6.71
40	ISF43	Male	Single	Secondary	Careful with expenses	4-5 meals	2699.5	2589.5	54.65	57.7	4.535	5.15	27.25	28.9	21.05	21.8	1.94	2.74	803	1520	11.2	16.7	9.54	14.5	95.1	106.1	3.6	4.1	309	415	7.35	14.9	578	510	1315	1479	4364	5001	3820	6186	17.6	28.1	16.6	14.3	281	306	44.8	19.9	20.76
41	ISF44	Male	Single	Baccalaureate	Medium	4-5 meals	3649	3539	33.7	47	3.36	5.19	44	54	21.8	22.3	2.17	2.49	76.6	102	7.13	13.35	25	25	24.8	30	1.23	1.65	230	70	2.24	9.21	553	719	607	1041	3266	3924	5052	5713	30.3	29.6	9.41	11.7	78.3	121	12.9	19.4	20.94
42	ISF45	Male	Engaged	Baccalaureate	Medium	2-3 meals	1359.5	1324.5	47.3	50.3	1.77	2.04	38.2	47.8	16.6	18.9	0.625	0.76	224	142	8.49	4.82	9.35	9.06	13.1	36.3	0.851	1.84	151	270	0.583	2.63	160	403	290	766	1237	2633	3951	4059	12	8.85	3.2	7.39	55.8	59.1	11.7	36.8	8.68
43	ISF46	Male	Married	Bachelor's Degree	Medium	2-3 meals	2111	2055	50.1	51.3	4.53	5.12	32.8	35	16.9	15.9	1.065	1.15	388	465	10.1	10.26	6.33	7.9	33.4	49	1.52	2.88	233	291	4.63	7.3	216	528	912	1150	2681	4252	5995	8487	22.3	28.3	12.6	10.8	85.8	146	16.2	14.9	11.75
44	ISF47	Male	Engaged	Secondary	Careful with expenses	4-5 meals	2104.5	2449.5	40.05	42.6	2.35	3.82	35.25	37.9	25.2	35.7	1.545	2.31	478	490	9.93	6.72	9.58	14.2	101	114	1.89	2.6	493	390	4.52	6.16	450	311	888	915	3871	4851	4622	5352	21.7	24.6	11	7.9	179	223	21.3	18.3	13.45
45	Ar1	Male	Single	Secondary	Good	1-2 meals	1724	1579	47.1	52.4	2.54	3.92	33.6	33.8	18	16.8	0.97	1.11	68	204	7.19	7.76	3.62	11.3	140	151	1.3	2.76	102	170	1.7	2.59	131	147	502	1103	1614	2355	3725	7163	13.1	22.4	5.47	6.9	64.2	121	48.22	25.3	8.69
46	Ar3	Male	Engaged	Lower Secondary	Medium	2-3 meals	2753	3096	57.3	74.9	5.33	6.06	26.6	34.4	17.2	16.3	1.6	1.73	672	992	10.1	11.6	4.66	5	52.3	79	2.01	3.29	214	52	3	7.38	347	241	885	1436	2926	751	4408	5661	28.6	28.3	9.86	8	83	127	26.14	28	11.96
47	Ar4	Male	Single	Baccalaureate	Careful with expenses	2-3 meals	2057	2409	45.6	50.5	4.34	5.02	36.5	38.9	17.4	25.6	1.65	1.1	8.28	89	7	13.31	4.86	7.2	30.9	57	1.42	1.82	147	175	1.28	8.55	216	284	437	652	2015	5482	4813	5705	8.89	32.5	5.54	9	56.6	71	11.7	14.6	15.36
48	Ar5	Male	Married	Primary	Medium	2-3 meals	2495	2306	43.9	44.4	3.19	4.75	34.4	45	19.7	28.1	1.43	2.18	44.6	50	7.91	10.7	3.4	4.6	41.4	83	0.958	1.48	116	25	1.03	7.54	172	122	569	941	1440	2389	4445	7648	14	32.4	4.49	6	59.6	105	15.4	17.3	10.95
49	Ar6	Male	Married	Lower Secondary	Medium	4-5 meals	4012	4364	42.8	44.3	5.23	4.06	25.1	26.5	31.9	30.2	3.91	3.41	686	756	16.6	13.2	13.9	17.1	98.8	114	9.74	8.07	605	579	14.9	17.51	873	1071	949	1279	8723	8315	4079	9216	29.6	47.6	27.9	11	330	265	21.7	15.7	35.1
50	Ar7	Male	Single	Secondary	Medium	4-5 meals	2771	3117	44.9	43	3.66	5.47	28	38	25.2	25.2	2.06	2.24	551	802	12.7	20.2	6.67	15.5	77.5	113	2.72	3	387	479	9.64	15.9	428	509	865	1172	4081	5663	4884	5423	25.8	26.4	17.9	22.3	202	267	10.4	20.3	9.14
51	Ar8	Male	Single	Baccalaureate	Careful with expenses	2-3 meals	3034	3479	46.5	47.7	5.32	5.84	29.7	31.4	20	21	2.29	1.74	18	469	7.44	8	5.72	9.2	46.9	65	1.68	1.97	270	322	1.97	2.1	305	387	512	1024	2893	3737	3989	7069	19.8	35.4	7.33	11.4	120	165	17.4	29.3	7.5
52	Ar9	Male	Engaged	Secondary	Careful with expenses	4-5 meals	3327	3919	49.3	66.7	5.41	4.02	25.2	27.7	25.5	24.6	2.79	2.26	444	943	11.5	19.8	7.77	8.9	42.5	66	3	3.62	417	508	3.04	4	394	279	927	1324	3270	5078	5286	8279	20.8	50.9	12.4	16.2	134	195	13.5	27.4	16.52
53	Ar10	Male	Engaged	Primary	Careful with expenses	1-2 meals	2481	2333	45.3	47.1	3.33	5	34.2	44.9	17.8	19.7	1.31	1.54	351	377	9.94	6.33	9.47	13.6	134	158	1.69	2.08	225	66	1.83	5.91	223	114	967	645	2331	3164	4889	4733	18.2	18.6	6.75	8.3	118	224	13.1	27.2	12.74
54	Ar11	Male	Single	Lower Secondary	Careful with expenses	2-3 meals	2682	3274	53.6	69.7	4.53	5.16	29.1	31.1	16.1	16.7	1.36	1.41	220	364	10	10.5	7.33	10	137	146	1.33	1.76	471	430	1.75	8.43	273	359	960	812	2559	4033	4848	6978	17.8	29.5	8.97	7	61.4	105	21.7	28.3	9.98
55	Ar12	Male	Single	Lower Secondary	Medium	2-3 meals	3502	4068	59.3	62.9	7.43	6.46	24.8	25.9	17.7	19.9	2.22	2.39	55	372	7.04	9.41	4.87	7	78.3	96	3.51	3.86	149	192	0.769	8.15	297	371	276	638	2778	3385	4100	8607	13.5	36.3	10.1	17.7	80.2	159	29.7	29	13.01
56	Ar13	Male	Single	Primary	Good	4-5 meals	3315	3820	46.7	54.7	4.52	4.97	31.1	33.3	17.6	26.6	1.7	1.96	430	490	10.4	11	7.65	8.2	86.9	96	2.41	2.84	448	544	4.63	7.9	391	285	1329	1891	3761	4296	5259	4813	24.8	31.9	12.8	20.8	117	175	20.1	35.1	22.66
57	Ar14	Male	Engaged	Lower Secondary	Critical	4-5 meals	2378	2704	55.69	60.6	4.53	4.9	21.1	22.1	23.9	25.6	1.94	2.15	556	643	10.3	17.4	7.58	13.8	105	102	3.04	3.78	316	381	5.22	11.6	413	310	882	1425	3441	5017	3444	5079	16.9	24.6	11.9	19.5	143	152	21.1	28.2	17.53
58	Ar15	Male	Engaged	Secondary	Careful with expenses	2-3 meals	1929	2174	56	58	2.55	2.85	23.4	25.4	22.9	23.6	1.04	0.47	285	388	9.99	6.77	5.72	6.7	59.5	114	1.59	2.16	151	233	1.62	6.85	269	349	896	1123	2776	4354	4590	6285	18.6	22.5	6	7.2	63	111	26.6	35.8	6.43
59	Ar16	Male	Engaged	Lower Secondary	Medium	2-3 meals	2480	2865	56.7	59.5	5.04	7.07	21.05	28.9	23.3	25.7	2.07	2.46	327	672	14.5	10.9	7.7	8.1	97.4	113	2.85	3.89	469	602	2.8	8.02	375	257	745	1064	3466	1293	5177	6736	15.9	34.6	9.8	12.1	134	159	18.6	24.2	10.88
60	Ar17	Male	Engaged	Primary	Critical	2-3 meals	2686	3035	51.4	50.7	3.15	4.63	31.2	31.8	17.1	18.1	1.05	1.57	2.44	103	7.05	13.29	4.03	4.3	71.3	108.4	1.38	2.81	282	347	2.46	8.63	347	237	479	824	2592	3698	4084	6050	17.1	23.2	7.99	4.3	65.1	103	20.6	32.7	7.72
61	Ar18	Male	Married	Secondary	Medium	2-3 meals	2315	2619	54.8	52.9	4.43	3.13	28.8	29.9	17	25.3	1.37	0.81	200	229	8.28	5.05	4.91	5	80.5	133	1.27	1.82	263	199	1.58	5.31	258	299	749	1053	2131	4196	3654	7138	13.7	24.4	7.16	8.6	63.4	163	32.9	34.8	7.74
62	Ar19	Male	Engaged	Lower Secondary	Critical	2-3 meals	3341	3685	46.3	49.1	4.81	6.64	33.4	28.3	19.1	18.1	1.99	2.19	85.7	90	16.4	14.7	8.97	9.6	87.1	91.5	2.26	2.69	365	315	3.2	10.8	402	309	644	935	3982	4655	5725	6879	20.1	36.3	9.64	6.3	128	221	9.7	26.2	13.64
63	Ar20	Male	Single	Lower Secondary	Medium	2-3 meals	3124	3865	45.2	49.2	4.38	6.07	24	25.8	29.1	22.5	2.82	2.26	547	694	13.8	21	9.39	11.8	84.4	101	3.5	3.7	321	293	9.28	12.5	476	355	926	1511	4156	5078	3851	7241	21.8	72.4	11.9	26.6	288	400	18.9	27.8	18.47
64	Ar21	Male	Single	Lower Secondary	Medium	2-3 meals	2849	3044	52.9	53.6	5.74	6.37	26.9	21.4	21.1	20.7	2.28	2.55	156	236	8.96	13.9	4.91	4.9	104	106	2.55	2.84	297	244	3.5	12.3	382	432	693	1131	3518	4236	4350	7800	15.8	40.2	9.57	12.6	144	266	23.1	19.8	11.48
65	Ar22	Male	Single	No education	Careful with expenses	2-3 meals	2465	2420	49.7	49.9	4.44	4.88	32.1	34.1	16.2	24	1.45	0.85	57.9	126	7.79	7.9	4.86	13	17.1	115	0.72	1.09	105	122	0.467	2.78	131	321	728	383	1476	3537	5670	5793	13.2	14.9	4.15	5.71	23.7	93.7	27.2	31.5	9.14
66	Ar23	Male	Single	Lower Secondary	Medium	2-3 meals	2177	2345	52	53.9	2.81	4.39	26.5	35.5	21.4	23.5	1.16	1.79	173	393	8.22	13.19	5.14	14.2	61	55	1.77	2.15	315	261	2.92	5.48	316	522	434	864	2938	4236	5844	6394	20.9	30.4	15.5	13.8	61.3	132	13.7	29.3	9.5
67	Ar24	Male	Engaged	Lower Secondary	Careful with expenses	2-3 meals	2563	2745	57.6	58.6	4.26	3.1	24.4	33	14.3	8.6	1.05	1.13	124	210	7.88	10.3	6.44	6.8	145	81	1.22	1.78	409	526	5.02	5.48	304	360	591	1059	3057	4123	4843	5329	17.9	24	7.57	9.2	58.3	110	19.5	49.1	10.29
68	Ar25	Male	Engaged	Secondary	Medium	4-5 meals	5400	4091	50.5	51.8	6.94	7.9	32.7	34.4	15.6	24.5	2.15	2.31	592	544	10.4	18.1	15.6	16.5	174	156	2.65	3.45	469	596	3.85	12.7	643	522	1422	1915	4495	5362	5278	6134	44.6	32.1	18.4	17.3	125	161	24.1	32.9	16.46
69	Ar26	Male	Single	Lower Secondary	Medium	1-2 meals	2597	3002	56.8	73.2	4.58	5.16	28	30.4	16.1	16.3	1.3	1.38	184	258	9.21	10.6	7.41	16	150	218	1.91	2.38	310	416	2.75	8.02	301	381	468	823	3008	4787	4487	5836	16.7	21.1	6.7	9.3	92.8	200	22.3	33.3	11.88
70	Ar27	Male	Single	Primary	Good	2-3 meals	2134	2296	39.6	48.5	2.64	2.9	48.2	50.3	10.6	11.2	0.71	0.76	44.7	77	7.14	13.32	4.1	13.7	70.5	171	0.504	1.09	51.7	119	0.475	4.7	77	224	455	708	1293	1747	3937	6632	11.3	26.2	2.21	21	16.3	45	42.9	29.1	6.95
71	Ar28	Male	Engaged	Baccalaureate	Careful with expenses	2-3 meals	2328	2496	55.6	54.5	4.01	2.83	27.3	38.9	17.1	19.9	1.23	1.39	230	315	11.9	12.2	13.4	20.4	147	101	1.66	2.83	308	412	2.06	8.02	253	308	1028	1314	2372	4296	4043	5652	10.9	27.9	7.38	11.6	84.8	145	37.7	42.4	16.94
72	Ar29	Female	Married	Lower Secondary	Critical	4-5 meals	2993	2761	51.7	53.9	3.57	3.94	30.8	31.6	14	26.3	0.97	1.63	116	246	8.38	13.4	8.31	12.5	91.1	160	2.71	3.27	285	355	6.13	6.75	263	306	835	632	2145	2941	4998	4114	18.4	16.2	7.51	11.6	116	182	26.2	27	14.7
73	Ar30	Male	Engaged	Lower Secondary	Medium	4-5 meals	3248	3803	48.6	52.1	4.01	4.36	31.3	41.3	18.5	19.7	1.53	1.61	385	635	12.6	12.8	6.55	14.3	38.6	137	1.78	1.74	533	634	9.23	9.73	329	394	1639	1330	2720	3919	6109	6242	20.4	33.3	16.8	15.7	125	170	10.8	13.9	12.2
74	Ar31	Male	Married	Lower Secondary	Medium	2-3 meals	1705	1960	52.1	50.5	6.78	7.81	30.9	32	17.9	19.7	1.96	2.22	203	285	9.18	9.54	3.72	4.2	141	107	1.15	1.97	134	53	2.57	5.14	159	369	815	1189	1706	1964	3979	7134	12.7	29.5	7.47	3.9	64.6	161	23	33.3	7.74
75	Ar32	Male	Married	Primary	Medium	2-3 meals	2102	2247	63.7	66.3	3.06	4.83	23.5	25.4	16.9	17.1	0.81	1.29	65.2	274	8.93	13.8	3.64	12.3	161	166	1.5	1.85	344	460	4.37	7.96	270	154	551	840	2697	4338	4986	5138	15.7	25.4	7.05	9.7	79.8	142	27.8	27.3	12.6
76	Ar33	Male	Engaged	Secondary	Careful with expenses	2-3 meals	2182	2637	55.2	56.2	4.32	3.14	25.9	27	19	13.8	1.49	1.69	29.3	385	8.37	17.6	2.3	2.6	33.7	191	1.56	1.66	103	171	2.9	3.4	314	407	529	900	2515	3297	4132	9011	12.7	31.8	4.76	6.6	72.7	107	17.1	20.1	6.27
77	Ar34	Male	Single	Lower Secondary	Critical	4-5 meals	2295	2420	54.6	63.6	4.19	5.97	30.8	40.2	16.5	11.5	1.27	1.95	101	298	7.55	8.3	4.01	6.1	144	44	1.07	1.62	444	407	1.95	9.8	230	307	660	1082	2442	3096	4355	8633	19.4	39.1	6.66	2.9	61.5	127	12.8	24.4	6.52
78	Ar35	Male	Married	Secondary	Careful with expenses	2-3 meals	1982	2247	59.9	61.2	3.42	5.07	19.5	21.3	21.3	19.7	1.22	1.39	172	192	8.44	11.4	7.12	14.5	44.1	161	1.81	1.83	414	525	1.91	6.68	345	247	548	935	2807	3815	3868	5153	16.1	31.3	10.4	18.1	55.4	96	19.8	26.7	10.26
79	Ar36	Male	Engaged	Lower Secondary	Good	2-3 meals	2995	3516	34.5	36.4	2.73	4.39	46	48.3	20.1	22.1	1.59	1.8	237	221	15.3	23.8	42.9	43.5	76.8	55.1	2.4	3.05	281	331	4.38	6.2	641	842	921	692	3744	4406	3819	6349	16.2	29.8	14.1	17.7	117	150	38.6	29.5	24.5
80	Ar37	Male	Single	Baccalaureate	Medium	2-3 meals	2491	2814	35.3	34	1.99	2.16	36.1	29.7	28	27.2	1.58	1.73	291	462	9.76	14.9	7.67	14.7	60.1	101	2.67	2.81	394	344	7.29	13.8	318	375	788	1190	2718	6080	4605	7047	21.9	25.4	15.5	24	110	188	27.3	24.1	11.2
81	Ar38	Male	Engaged	Lower Secondary	Medium	2-3 meals	2603	2902	50.9	52.3	3.31	4.84	26.2	35.4	20.9	14.5	1.36	1.58	167	257	8.56	9.28	5.79	13.3	127	75	2.13	2.46	300	362	2.26	7.16	360	228	526	767	2619	4495	5135	7780	11.9	29.5	9.25	16.9	127	180	19.8	21.6	11.23
82	Ar39	Male	Single	Lower Secondary	Good	4-5 meals	1793	1853	47.4	49.5	3.42	5.23	35.4	29.2	18.1	18.2	1.3	1.54	191	289	8.49	9.6	13.8	16.2	101	144	1.34	2.72	215	284	6.1	10.5	264	356	602	849	2377	3614	4124	5292	7.87	20.1	6.69	9.1	67.5	79	38.6	44.4	17.22
83	Ar40	Male	Engaged	Baccalaureate	Good	4-5 meals	2616	2839	49.9	68.3	3.61	1.81	33.1	43.7	17	26.3	1.23	1.29	186	339	8.69	13.5	8.72	12.1	122	132	1.45	2.23	331	445	2.3	6.73	274	162	719	1223	2894	4707	4282	4623	18.4	19.6	7.49	11.6	70.8	98	36.2	34.6	12.4
84	Ar41	Male	Single	Lower Secondary	Medium	4-5 meals	2660	2867	51.3	52.3	3.89	2.75	24.7	27.2	24.8	27.7	1.88	1.27	700	795	15.2	15.3	9.15	13	150	135	4.12	3.61	360	472	7.78	12.3	453	522	1148	1720	4732	5813	4661	4747	17.9	18	11.4	8.6	205	220	40.5	47.4	12.1
85	Ar42	Male	Engaged	Lower Secondary	Good	1-2 meals	1861	2098	49.3	52.5	2.85	1.62	33.9	27.8	15.9	15.1	0.92	1.05	186	291	8.32	8.47	3.66	13	63.1	162	2.67	3.85	158	89	3.6	3.22	269	558	456	910	2846	3659	3988	5042	9.49	16.6	6.55	10.8	86.4	100	27.6	23.4	9.31
86	Ar43	Male	Single	Secondary	Medium	2-3 meals	2981	3496	63.4	67.4	5.59	6.27	20.5	22.2	17.1	25.1	1.51	1.57	23	42	7.11	9.52	4.81	7.6	98.5	84	2.46	2.89	673	811	1.38	4.05	488	567	861	1281	3728	1424	6482	7284	21.9	27.5	11.8	19.8	66.1	150	24.7	30.6	10.71
87	Ar44	Male	Engaged	Lower Secondary	Careful with expenses	2-3 meals	2167	2566	54.2	57.8	3.73	5.34	26.7	35	19.7	19.6	1.36	1.42	844	862	10	6.81	6.34	12.6	120	111	2.34	3.22	396	519	6.03	7.33	384	506	615	818	3953	1862	4681	5436	14.7	19.8	9.14	16.8	101	197	20.8	26.9	10.11
88	Ar45	Male	Engaged	Lower Secondary	Careful with expenses	2-3 meals	1897	2164	51.5	56.9	2.09	3.53	25.4	27.2	21	24	0.85	0.96	86	222	8.81	9.97	5.03	9.54	57.7	138	2.01	3.1	194	35	5.86	8.47	261	137	591	982	2598	348	4401	4628	9.77	21.7	5.39	2.8	118	160	28.9	26.4	11.18
89	Ar46	Male	Single	Baccalaureate	Medium	1-2 meals	1935	2102	46.2	49	4.07	4.63	30.7	40.7	24	23.3	2.11	2.29	71.4	98	7.89	13.18	5.64	14	103	97	1.15	1.1	206	260	2.93	7.38	188	321	794	1002	1725	2558	4788	5222	13	28	5.45	13.6	99	196	21.5	40.5	12.28
90	Ar47	Male	Engaged	Primary	No answer	2-3 meals	2503	2819	43.3	54.4	4.35	6.07	33.9	27.6	23	22.8	1.78	1.85	87.2	129	18	20.5	8.61	8.9	159	122	3.54	3.7	310	250	4.07	8.46	391	263	444	917	4435	2443	4257	6250	12.6	37.5	8.09	9.7	183	169	25.2	33.9	17.05
91	Ar48	Male	Single	Lower Secondary	Medium	1-2 meals	2241	2433	51.3	53.9	4.52	3.23	33.5	34.5	14.8	13.7	1.31	2.02	55.3	174	7.03	8.81	5.39	5.8	41.4	176	1.36	2.36	192	314	2.25	6.22	189	385	457	622	2141	0	4927	6819	13	27.1	4.89	17.7	66.1	93	36.3	35.8	17.37
92	Ar49	Male	Married	Lower Secondary	Medium	2-3 meals	2336	2704	54.6	56.9	3.55	5.3	29.3	23.3	16.3	15.4	1.06	1.12	53.2	135	8.29	8.36	5.52	11.2	54.8	82	1.76	2.32	577	542	1.09	5.47	345	582	774	1251	3025	4552	4910	5956	16.9	19.7	9.03	5.8	40.3	128	19.9	33.4	8.29
93	Ar50	Male	Engaged	Secondary	Critical	2-3 meals	1725	1655	53.8	58.7	2.24	3.57	29.2	37.1	18.4	13.1	0.77	0.92	53.1	113	8.43	13.9	4.51	15.5	296	67.8	1.73	2.31	279	350	4.19	9.71	341	435	539	1060	3733	4430	3797	6289	10.8	22.4	10	18.1	50.5	79	42	35.6	12.13
94	Ar51	Male	Married	Primary	Medium	4-5 meals	2691	2988	38.2	46.2	2.83	3.07	36.2	29.7	26.1	26.4	1.93	2.13	74	159	7.21	8.02	8.93	9.7	112	330	2.09	3.21	308	365	2.45	7.19	361	447	680	520	3558	4085	5810	5196	18.2	26.4	12	20	227	229	15.6	21.2	16.41
95	Ar52	Male	Single	Primary	No answer	1-2 meals	2024	2201	67	70	4.79	6.58	21.6	24.1	14	13.1	1	1.68	1081	1062	7.02	7.6	3.32	3.5	118	137	1.39	1.36	274	405	5.33	6.11	243	309	531	989	2346	2916	4540	6490	13.8	36.5	5.38	7.6	34.2	117	45.5	30.7	8.8
96	Ar53	Male	Engaged	Lower Secondary	Medium	2-3 meals	2840	3318	63.9	79.6	5.11	5.81	22	24.3	15.2	10.4	1.21	1.84	59.2	98	8.25	10.9	3.2	3.9	152	152	1.85	2.65	427	550	1.38	7.98	341	226	673	1002	3099	787	5398	8846	19	30.7	11.4	14.8	61	100	21	34.1	6.37
97	Ar54	Male	Single	Lower Secondary	Good	2-3 meals	1989	2088	45.8	46.2	2.76	3.04	36.6	29.2	17.9	19.8	1.08	1.13	166	350	8.44	5.25	5.89	9.17	130	150	1.97	3.35	284	417	4.64	5.26	201	405	522	947	2234	3920	4357	4671	11.3	18.1	11.5	19.4	90.5	177	29.4	29	12.94
98	Ar55	Male	Engaged	Lower Secondary	Critical	2-3 meals	2907	3168	52	50.5	6.77	5.47	31.5	41.9	17.1	12.2	1.57	1.64	175	253	7.85	14.6	7.12	8	143	146	1.69	1.7	244	370	1.77	1.8	250	183	647	1062	2546	3443	6101	10777	17.7	51.5	7.18	11.7	83.5	126	24.6	26.2	17.85
99	Ar56	Male	Single	Lower Secondary	Medium	2-3 meals	2729	2582	56	58.3	5.01	5.61	28.6	21.5	18.4	12.6	1.65	1.79	383	586	11.2	8.01	9.54	11.3	126	135	2.11	2.44	355	472	3.08	4.28	358	588	980	912	3268	4411	5309	5343	24.8	20	9.58	13.9	80.5	132	24.2	24.6	12.07
100	Ar57	Male	Single	Baccalaureate	Medium	4-5 meals	3240	3873	35.3	47.1	2.37	1.13	34	29.1	28.5	40.1	1.92	1.05	285	348	9.37	14.8	6.41	6.9	90.9	97.6	2.64	2.82	370	481	8.04	7.2	573	720	780	1225	4188	1823	6360	7309	21.5	29.1	16.1	24.7	275	192	15.1	22.2	24.11
101	Ar58	Male	Married	Baccalaureate	Medium	1-2 meals	1924	2095	61	69.8	5.18	5.86	21.4	23.2	18.7	17.6	1.59	2.26	51.1	147	9.37	6	10.4	17	73.3	77	1.83	2.22	134	229	4.5	11.3	334	224	744	1307	2260	5659	4680	7221	14.8	26.8	7.87	11.5	55.1	79	22.3	24.3	10.5
102	Ar59	Male	Single	Lower Secondary	Medium	4-5 meals	3176	3389	56.8	60.1	5.94	4.78	20.5	23	22.4	25.8	2.35	2.73	716	685	14.9	23.06	7.58	15.2	46.7	49	3.01	3.81	401	511	6.21	7.76	500	372	930	1229	3276	5228	4757	6308	30.4	27.5	21.9	17.2	209	230	18.2	20.8	11.05
103	Ar60	Male	Single	Primary	Careful with expenses	2-3 meals	2766	3122	55.6	72.8	5.65	7.59	27.1	29.5	17.2	20.1	1.75	2.53	102	289	8	8.99	6.24	8.4	115	132	1.48	2.46	308	370	0.847	3.69	259	134	777	1062	2517	351	5021	7459	17.6	31.7	9.18	16.8	34.2	74	22.7	22.9	7.75
104	Ar61	Female	Married	Primary	Medium	1-2 meals	2546	2950	35.8	40.4	2.5	2.9	34.2	44.1	16.2	18	1.13	1.88	1102	321	7.84	10.5	3.4	3.8	140	166	1.42	2.31	334	303	14.1	12	227	306	539	884	2773	3219	4111	8493	18.1	37.1	5.78	9.2	71	140	20.4	14.3	11.12
105	Ar62	Male	Single	Primary	Medium	2-3 meals	1683	1955	51.7	52.4	2.74	3.17	32.6	41.9	17.3	17.5	0.92	1.02	1.25	5	7.02	13.7	10.6	11.4	33.3	51	1.23	1.9	375	485	0.354	6.51	248	318	511	1085	1822	2645	4394	7069	12.6	30.1	7.6	10.2	31.8	80	21.4	24	13.89
106	Ar63	Male	Engaged	Baccalaureate	Medium	2-3 meals	3563	4239	46.1	54.6	5.7	6.5	30.9	25.9	23.4	23.2	2.89	3.11	96.1	179	8.32	9.03	12.1	12.1	164	224	2.4	3.59	529	622	7.27	7.34	409	472	995	1426	4483	5495	7464	8384	9.96	32.5	1.76	15.8	196	166	27.8	54.6	18.8
107	Ar64	Male	Single	Lower Secondary	Critical	2-3 meals	2030	2275	47.6	48	1.96	2.18	28.7	39.5	25.7	25.1	1.06	1.62	97.1	291	8.69	9.07	9.13	11.3	140	131	2.15	3.04	216	343	7.27	6.95	332	377	599	858	3489	5267	4044	4073	17.7	23	8.6	13.1	158	157	28.6	49.6	8.73
108	Ar65	Female	Single	Bachelor's Degree	Medium	2-3 meals	1621	1833	35.2	35.5	2.08	2.34	41.9	52	15.3	17.4	0.9	1.42	230	693	7.6	9.72	3.92	4	11.9	23	0.808	2.01	93.9	8	2.1	7.94	129	303	457	620	1425	2756	3799	8266	6.88	18.1	3.24	4.4	48.1	71	45.2	36.1	9.36
109	Ar66	Female	Single	Bachelor's Degree	Good	1-2 meals	1505	1449	42.6	40.2	2.3	3.72	32.5	33.8	20.1	20.3	1.08	1.71	225	328	9.36	9.72	3.98	4.2	20.5	47	1.02	1.46	178	298	1.8	7.29	137	72	588	893	1323	2604	3584	5788	8.72	24	4.3	7.6	69.1	92	22.7	33.4	5
110	Ar67	Male	Single	Secondary	Medium	2-3 meals	2918	3195	47.9	53.6	4.36	3.08	30.6	25.1	21.9	22.8	1.99	2.22	203	237	8.94	14.7	11.2	16.2	156	168	2.45	3.01	261	386	5.45	5.66	455	711	1190	1641	4213	2109	5538	6334	23.1	27.1	10.4	7.2	189	153	27.7	30	18.87
111	Ar68	Male	Married	Secondary	Careful with expenses	2-3 meals	1998	2070	40.7	44.7	3.14	3.54	38.5	39	17.7	18.1	1.37	1.55	118	515	8.43	11.1	3.9	4.3	34.1	74	0.927	1.67	99.5	188	1.76	7.46	142	191	439	639	1530	2414	3735	8120	17	28.7	3.52	18.1	52.9	89	29.2	30.6	9.65
112	Ar69	Male	Single	Primary	Medium	4-5 meals	2432	2537	33.1	45.8	2.37	3.83	27.9	39.1	17.7	19.6	1.27	1.47	88.1	190	7.26	8.23	4.47	14	7.29	13.9	5.88	4.41	119	148	8.35	6.45	208	157	570	517	1503	3380	4893	6109	11.6	18.5	5.56	3.2	85.7	172	23.4	26.6	9.86
113	Ar70	Male	Engaged	Lower Secondary	Careful with expenses	2-3 meals	1951	2280	45	52.3	2.6	4.05	34.8	27.7	19.7	22.9	1.14	1.85	226	290	10.7	10.92	2.93	3.3	9.93	12	0.919	1.36	122	200	2.92	4	189	242	843	1031	1614	2211	4792	6165	8.78	16.3	5.32	1.2	84	107	20.3	23.9	10.2
114	Ar71	Male	Engaged	Lower Secondary	Careful with expenses	2-3 meals	1849	2145	52.8	55	3.17	3.59	29.9	31.4	19.7	21.8	1.18	1.39	39.3	403	7.56	12.67	4.02	5	56.2	76	1.42	2.81	229	356	2.48	5.4	174	374	297	759	1978	2826	4250	6445	12.9	27.9	6.36	4	59.7	127	23.3	31.2	10.33
115	Ar72	Male	Single	Lower Secondary	Critical	2-3 meals	2258	2492	47.8	49.3	4.05	6.05	32.1	40	18.1	17.6	1.53	0.97	119	258	8.74	9.94	8.19	13.8	98.1	125	1.78	2.17	261	394	2.26	6.43	339	543	610	819	2323	3856	4668	5354	15.9	20.3	8.77	10.5	101	171	21	26.3	13.94
116	Ar73	Male	Engaged	Lower Secondary	No answer	2-3 meals	2959	3243	52.1	57.5	5.36	4.04	28.5	22.6	19.2	27.4	1.97	2.31	230	297	9.83	6.46	10.5	11.4	60.8	78	2.32	3.19	343	435	2.72	4.47	301	370	708	907	3100	4723	6629	5611	15.1	21.4	9.79	6.4	113	126	33.1	38.1	20.1
117	Ar74	Male	Married	Lower Secondary	Critical	2-3 meals	2442	2754	53.4	55.7	4.26	5.92	30.5	32.5	16.1	11.3	1.29	1.53	111	285	7.83	8.72	4.4	7.7	146	156	2.74	3.55	377	327	1.48	7.3	282	339	460	866	3068	3871	4681	7467	13.9	32.8	8.5	4.9	64.3	164	24.7	35.3	14.92
118	Ar75	Male	Engaged	Secondary	Medium	2-3 meals	1649	1775	56.8	65.4	2.61	1.31	27	29	16.2	15.3	0.75	0.79	3.55	45	7.04	11.77	4.18	12.6	63.1	81	0.627	1.27	125	215	1.29	3.07	197	480	366	942	2013	2873	3867	4769	12.9	17.1	3.32	2	37.7	92	26.5	34.4	5.68
119	Ar76	Male	Engaged	Baccalaureate	Medium	1-2 meals	2468	2827	55.5	62.9	5.55	4.4	31.9	41.3	12.6	12.8	1	1.7	163	362	8.8	13.8	7.31	15.2	36.8	49	0.841	2.06	132	155	1.07	7.37	223	256	398	694	2435	5874	5413	10380	12.7	34.5	4.48	17.9	43.6	54	37.9	36.4	12
120	Ar77	Male	Engaged	Primary	Careful with expenses	2-3 meals	2288	2557	49.9	67	3.29	3.6	29	29.8	21.7	22.7	1.43	1.61	59.1	165	7.53	14.9	11.5	14.6	92.8	130	2.28	3.2	361	452	2.13	10.9	401	452	460	877	3916	4968	3770	5514	14.4	31.1	7.87	5.8	92.5	174	21.2	28.7	15.62
121	Ar78	Male	Engaged	Lower Secondary	Medium	2-3 meals	2373	2566	54.6	57.9	4.17	2.5	27.5	39	17.2	19.1	1.31	1.58	150	189	7.25	12.3	5.73	8.56	93	109	1.78	3.21	231	359	6.84	5.42	246	416	567	1040	2993	3571	5648	5097	16.4	14.7	4.8	6.6	67.9	127	20.6	27.9	14.96
122	Ar79	Male	Engaged	Lower Secondary	Medium	2-3 meals	2500	2792	47.3	49.9	2.66	4.21	32.9	34.5	20.9	21.5	1.17	1.23	349	425	13	9.7	6.38	13.3	73.8	79	1.78	3.2	364	478	6.08	11.7	290	332	688	996	2511	4248	4833	5569	16	28.6	9.32	17	126	143	14.4	27.6	19.53
123	Ar80	Male	Engaged	Lower Secondary	Critical	1-2 meals	3287	3603	62.6	63.3	7.45	8.29	27.2	29.8	13.8	22.6	1.64	1.82	215	246	9.76	16.4	8.75	15.1	96.1	98	1.87	1.79	278	348	2.39	3.9	292	392	566	1009	3208	1083	7293	8317	24.2	40.8	9.36	17.5	59.9	137	21.8	27.5	27
124	Ar81	Male	Single	Baccalaureate	Medium	4-5 meals	2614	3002	56.2	59.1	6.4	7.04	25	26.5	20.4	21.2	2.33	2.45	522	654	16.9	23.15	5.59	11.3	150	151	3.47	3.71	529	667	6.23	8.57	421	671	893	1325	3960	5008	4391	5200	24.7	22.5	10.6	18.4	201	221	22.9	29.3	18.24
125	Ar82	Male	Engaged	Lower Secondary	Medium	2-3 meals	1933	2032	60.6	73.9	3.12	3.41	25.6	26.4	16.3	24.1	0.84	1.01	236	200	13.4	10.04	5.74	9.77	46.7	50	1.67	3.01	450	408	2.95	4.4	324	386	931	619	3438	4262	3905	3985	13	19.9	7.01	10.9	55	140	36.6	25.9	10.29
126	Ar83	Male	Engaged	Lower Secondary	Medium	2-3 meals	2947	3541	63.1	65.7	5.27	4.16	24.5	33.9	16.5	16.7	1.38	1.48	316	364	9.27	10.2	5.65	13.1	66.3	75	1.95	2.07	317	423	2.15	5.53	282	334	621	903	2436	4462	6147	7742	26.7	28.5	8.81	10.6	133	156	15.4	23.5	10.92
127	Ar84	Male	Single	Bachelor's Degree	Careful with expenses	2-3 meals	2307	2703	52.7	52.3	3.94	2.66	26.3	34.2	18.9	17.5	1.41	2.01	333	499	11.8	8.67	4.77	10.3	75.1	80	2.84	3.42	317	432	3.99	5.73	283	469	701	1236	2969	3754	4163	5228	17.9	17	7.12	11.2	82	137	25.9	30.8	10.73
128	Ar85	Female	Single	Lower Secondary	No answer	4-5 meals	3592	3900	46.9	48.7	4.63	5.23	29.9	32.2	22	20.1	2.17	1.55	379	421	12.6	14.3	14.4	14.8	99	115	3.68	4.08	566	695	5.68	11.4	554	713	985	1545	4283	1929	5997	5457	26	25.2	14.8	19.1	167	227	13.8	25	18.56
129	Ar86	Female	Single	Bachelor's Degree	Careful with expenses	4-5 meals	1359	1607	55.7	59.5	3.55	2.29	27.7	30.3	20.6	22.8	1.31	1.36	39.4	248	10.5	10.61	3.53	4	22.9	40.2	1.45	2.3	121	32	1.16	2.91	174	377	269	630	1590	3291	3575	5213	7.4	15.2	3.85	5.5	84.8	121	32	32.8	9.09
130	Ar87	Male	Engaged	Secondary	Good	1-2 meals	3176	3524	51	54	5.9	6.65	35.7	38.3	13.2	14	1.53	1.7	132	318	8.16	8.82	13.9	14.6	120	121	1.64	2.6	298	409	0.956	2.4	321	209	663	1068	3673	1483	5047	7160	16.4	37.8	8.59	20.7	47	151	38	27	17.13
131	Ar88	Male	Engaged	Secondary	Medium	2-3 meals	2004	2332	48.5	51.1	3.05	3.31	31.7	24.3	17.6	18.4	1.11	1.27	182	333	8.53	8.59	7.83	6.74	25.4	41	1.61	2.02	319	141	1.52	5.69	237	509	763	1278	1980	3675	5029	8077	9.45	24.3	6.76	2.9	48.4	148	19.4	17.3	11.66
132	Ar89	Male	Engaged	Primary	Medium	2-3 meals	2999	2870	53.3	53.9	5.83	6.36	33.7	27	16.8	15.8	1.84	2.16	196	315	13.1	9.5	14.9	17.2	130	142	2.14	3.29	393	516	2.72	5.12	511	629	682	927	3919	1642	5418	4954	19.1	27.4	10.1	14.3	151	149	35.2	26.7	24.42
133	Ar90	Male	Engaged	Bachelor's Degree	Careful with expenses	1-2 meals	1571	1698	62.8	70.2	2.97	1.77	19.7	22.1	19.5	18	0.92	0.35	50.2	129	11.6	8.46	4.35	8.36	44.9	52	1.34	2.12	198	233	1.5	2.44	220	373	400	324	2285	2584	4023	5934	9.24	17.3	5.41	8.46	62.2	116	18.8	15.6	3.8
134	Ar91	Male	Engaged	Lower Secondary	Medium	2-3 meals	2587	2548	33.2	42.3	2.52	2.81	50.4	51.9	19.3	18.7	1.46	0.9	105	176	7.67	8.34	41.9	42	39.9	52.4	1.84	2.69	263	314	2.7	4.8	711	660	720	1312	4148	3696	3952	5538	17.3	25	9.99	8.2	91.8	158	30.2	29.8	35.82
135	Ar92	Male	Engaged	Primary	Careful with expenses	2-3 meals	2329	2444	63.1	77.4	4.37	3.22	20.8	23.1	18.9	27	1.31	1.45	386	355	12.2	12.5	7.33	14.8	191	197	2.96	2.99	380	491	2.86	8.23	445	510	741	1063	3819	1705	2993	5437	21.5	28.5	9.22	6	111	132	39.6	22.8	9.54
136	Ar93	Male	Single	Lower Secondary	Good	2-3 meals	1818	2050	54.3	52.4	3.07	3.46	30.2	38	18.6	26.7	1.06	1.1	78.1	140	7.83	12.96	4.85	11.3	57.1	67	0.871	1.19	158	251	1.65	4	176	212	439	704	2038	3455	5202	7347	14.1	20.7	3.33	4	68.6	121	20.6	26.7	7.7
137	Ar94	Male	Single	Lower Secondary	Medium	2-3 meals	1770	1848	50.6	53.1	2.83	3.28	23.4	34	22.1	23.6	1.24	1.34	54	134	9.3	5.72	3.66	7.86	21.3	29.2	1.04	2.22	174	296	4.71	4.55	225	374	594	380	1869	2465	4601	5411	8.67	12.7	5.69	8.35	96.1	92.4	25.2	25.3	9.61
138	Ar95	Male	Single	Baccalaureate	Medium	4-5 meals	1851	1951	45.5	47.8	3.41	3.93	32.5	27.8	23.2	17.5	1.74	2.43	212	176	7.81	12.53	6.55	7.19	53	70	2.29	3.37	1164	1055	3.61	5.47	237	491	393	820	2168	3120	5193	4154	15.9	15.3	5.5	2.8	130	155	14.3	30.3	15.72
139	Ar96	Male	Married	Primary	No answer	2-3 meals	2093	2430	40	51.1	2.57	2.8	31.3	31.6	23.4	25.1	1.5	0.75	151	284	7.96	8.99	6.7	11.8	148	163	2.09	2.9	221	65	4.27	4.43	240	510	395	962	2270	3300	4765	4183	10.9	14.9	7.77	11.2	135	116	23.1	27.7	12.24
140	Ar97	Male	Engaged	Secondary	Medium	1-2 meals	1892	2001	52.1	54.3	2.19	2.39	27.9	29.3	20.5	18.6	0.86	1.42	107	302	8.06	12.95	4.6	9.6	21.6	20.4	0.913	2.06	200	240	1.2	5.92	172	456	368	777	1729	3400	3966	6519	12.2	18.7	5.86	7.2	43.4	115	14.9	22.4	8.27
141	Ar98	Male	Engaged	Secondary	Critical	4-5 meals	3513	3926	47.9	51.2	3.89	2.75	30.3	32.4	22.3	24.2	1.81	2.07	365	406	11.7	18.1	10.4	17.9	67.6	97	1.96	3.23	417	374	4.88	8.93	373	263	835	1141	3162	4549	6759	6720	24.6	33.9	12.4	10.6	131	134	15.4	29	13.8
142	Ar99	Male	Married	Secondary	Good	2-3 meals	1679	1802	41.7	43.9	2.15	3.48	28.8	29.4	23.7	23.1	1.22	0.65	145	194	9.46	14.4	5.06	8.54	57.2	68	1.78	3.08	370	489	4.61	6.07	229	540	353	545	2437	4056	3716	5129	13.2	21.7	9.61	6.5	86.7	161	16.5	19.5	6.7
143	Ar100	Male	Single	Primary	Medium	1-2 meals	2163	2104	54.5	53.9	2.91	1.61	26.5	35.8	18.7	13.1	1	1.52	79.2	404	7.87	8.23	3.86	9.53	27.1	23	1.34	2.11	234	363	1.73	4.46	308	614	475	1023	2063	2731	4430	4676	11.6	20.1	6.9	11.1	65.1	118	24.2	28.4	12.12
144	Ar101	Male	Single	Lower Secondary	Medium	2-3 meals	1814	1963	40.7	54.5	2.84	3.25	39.7	49.9	13.6	15.2	0.95	1.62	77.8	132	8.43	9.03	1.87	8.47	63.3	64.2	0.628	1.31	147	266	0.705	2.29	113	332	323	743	1088	2084	3619	5002	9.15	18.1	3.17	17.2	36.9	67.3	14.8	18.6	4.23
145	Ar102	Male	Single	Secondary	Medium	4-5 meals	3140	3823	50.6	53.9	4.71	5.39	16.9	18.9	31.9	29.1	2.97	2.44	613	674	10.7	11	12.4	12.5	87.6	90.6	5.07	5.77	573	710	9.36	13.8	629	536	932	1324	5057	6196	3724	6947	34.8	51.5	26.9	9.5	239	375	21.4	18.7	10.13
146	Ar103	Male	Single	Lower Secondary	Critical	2-3 meals	2050	2154	59.5	67.8	3.24	3.75	23.1	25.2	17.3	15.9	0.94	1.64	65.3	77	7.57	7.78	6.22	8.72	52.1	78	1.55	2.86	153	78	2.71	3.1	231	455	361	704	2122	2921	4940	4689	10.3	18.6	9.7	6.88	45.6	71.8	20.6	22.6	10.6
147	Ar104	Male	Single	Primary	Medium	4-5 meals	2084	1947	37.6	49.3	1.95	2.22	31.6	26	26.6	25.2	1.38	1.46	32.5	145	7.6	12.29	5.12	7.4	17.6	24.5	2	2.83	126	169	1.88	3.32	268	342	271	855	1841	2715	4020	5463	10	20.7	8.29	10.9	123	121	23.3	14.6	14.8
148	Ar105	Male	Engaged	Baccalaureate	Medium	2-3 meals	1843	1958	44.1	48.8	2.31	2.63	37.6	45.8	15.7	23.2	0.82	1.48	175	243	8.1	8.31	8.54	9.26	62.6	88.8	1.56	1.93	269	245	0.558	3.44	289	387	403	765	2329	2754	3856	4744	16.3	12.2	5.8	9.6	39.5	81.8	23.2	19.4	14.24
149	Ar106	Male	Engaged	Baccalaureate	Careful with expenses	2-3 meals	1989	2115	67.8	81.5	3.45	2.17	20	29.6	16	14.8	0.81	0.92	32.8	191	7.42	12.48	5.55	8.29	67.1	80	2.84	2.2	266	330	1.41	4.73	300	610	496	730	2818	3636	4568	6871	15.7	29	9.58	12.8	37.9	120	23.7	23.1	3.71
150	Ar107	Male	Single	Baccalaureate	Careful with expenses	4-5 meals	2901	3228	43.5	45.7	4.65	5.16	24.5	26	31.5	28.7	3.37	2.22	644	871	14.1	10.9	10.1	17.9	290	300	3.8	4.18	597	494	68.3	69.15	620	510	1120	1471	5653	5671	4604	4640	34.4	17.6	22.5	17.9	341	229	31.7	31	11.94
151	Ar108	Male	Engaged	Lower Secondary	Careful with expenses	2-3 meals	2941	3273	37.6	51.1	4.54	6.24	36.1	36.9	26.4	24	2.49	2.61	257	230	8.56	8.98	11.3	12.3	32.5	42	1.66	3.07	174	100	4.72	5.47	353	217	676	894	2160	2923	5170	8088	18.1	46.8	7.19	16.8	124	132	28.6	15.9	26.1
152	Ar109	Male	Single	Baccalaureate	Medium	2-3 meals	2045	2158	51.8	54.7	3.81	5.78	28.6	29.8	19.7	13.6	1.45	2.09	103	170	8.83	9.62	3.88	10.5	57.6	55	1.77	2.36	184	247	2.06	5.73	219	513	533	382	2435	3858	4315	5030	13.6	20.5	7.06	9.4	89.9	139	23.1	29.9	9.75
153	Ar110	Male	Married	Lower Secondary	Medium	2-3 meals	2216	2571	51.6	52.4	4.58	5.03	29.8	22.9	17	18.5	1.51	1.73	68.7	229	8.36	8.69	8.15	8.09	43	58	1.23	1.56	265	396	2.03	4.5	291	470	511	1092	2284	1864	5004	5101	16.9	20.4	6.61	2.9	64.8	127	14.1	23.9	10.84
154	Ar111	Male	Single	Bachelor's Degree	Medium	1-2 meals	2454	2311	47.3	47	3.92	2.79	30.9	33.1	21.6	25.1	1.79	2.01	136	197	8.74	9.78	6.33	10.7	66.7	69	1.72	1.95	188	28	2.23	6.37	211	272	520	806	1667	2745	4263	5997	13.1	18.4	5.67	6.8	69.7	129	21.1	28.2	8.75
155	Ar112	Male	Engaged	Lower Secondary	Critical	2-3 meals	1460	1312	50.6	54.2	2.27	2.46	32.2	34	19.3	27.7	0.87	1.38	65.3	153	7.55	9.72	2.52	10.8	24.5	49	0.626	1.3	71.3	88	1.16	3.93	114	378	294	529	908	1970	4056	4735	7.99	12.3	5.12	9.1	71.1	106	23.4	17.2	4.64
156	Ar113	Male	Single	No answer	No answer	2-3 meals	1718	1906	45.2	45	2.68	4.17	30.4	38.8	23.8	22.5	1.41	1.5	67.9	201	7.55	14.8	3.87	10.9	84.1	104	1.32	1.95	224	350	1.89	5.8	207	355	380	721	2283	4256	3537	5079	10.1	18.3	4.75	8.5	114	155	30.6	36.8	5.22
157	Ar114	Male	Engaged	Primary	Medium	4-5 meals	2870	3004	48.2	49.8	4.74	5.13	32.2	27.5	20	14.8	1.96	1.25	340	389	11.2	7.9	5.8	9.5	65.3	63	1.78	1.85	538	632	2.5	5.72	295	489	620	1152	2899	3758	4290	4631	20.1	16.8	8.31	12.1	79.4	173	21.6	28.4	10.2
158	Ar115	Male	Single	Baccalaureate	Medium	4-5 meals	2543	2635	32.3	36.5	3.16	3.61	28.3	36.8	28.4	30.2	2.78	3.23	250	364	10.7	11	7.79	9.85	58.9	55	3.53	4.08	245	375	3.81	9.18	345	223	356	655	3162	4679	3644	4492	16.2	27.9	10.5	18.4	177	210	58.8	30.7	12.96
159	Ar116	Male	Engaged	Bachelor's Degree	No answer	4-5 meals	1778	1990	49.8	50.6	2.32	3.8	31.7	39.6	21.7	16	1.01	1.06	84.4	102	7.81	8.98	2.61	12.1	25.1	28.1	1.47	1.54	121	165	2.85	6.97	253	311	282	728	1742	2712	4740	4558	14.5	20.4	7.27	11.3	81.4	171	19.1	30.6	11.33
160	Ar117	Male	Single	Secondary	Medium	2-3 meals	2192	2301	40.7	56.8	2.4	1.15	39.5	40.4	18.4	13.4	1.9	1.04	1281	287	8.76	9.19	16.4	17.4	65.5	75	2.07	3.43	265	95	15.4	15.82	362	451	474	868	2722	3606	4289	5517	14	18.8	9.1	11.9	84.3	141	23.5	25.6	20.27
161	Ar118	Male	Engaged	Lower Secondary	Critical	1-2 meals	1944	2155	40.2	51.8	1.74	1.91	31.5	23.9	25.6	26.6	1.11	1.29	306	472	11.4	11.53	4.92	7.53	59	59	1.3	2.11	216	285	3.13	5.48	227	539	527	888	2445	3689	5045	5224	10.4	16.8	10.2	13.2	162	142	21.1	29.4	11.08
162	Ar119	Male	Engaged	Lower Secondary	Careful with expenses	2-3 meals	2384	2731	62.2	65.8	7.03	6.17	28.3	30.4	14.1	14.7	1.6	1.81	10.4	484	7.01	13.9	5.41	13.1	23.9	28	1.05	2.27	215	340	0.512	5.08	168	415	292	667	2044	3728	5673	9600	16.3	34.1	5.19	2.4	33.9	112	18.5	19.4	13.03
163	Ar120	Male	Single	Lower Secondary	Good	2-3 meals	2624	2495	61.8	78.6	5.64	3.51	18.3	19.4	19.4	19	1.77	0.85	244	456	8.74	5.52	4.01	6.78	78.1	88	2.23	2.98	324	143	2.97	3.5	334	214	564	1077	3116	2707	4313	4000	15	10.8	10.5	18.3	96	94	19.5	26.5	5.5
164	Ar121	Male	Single	Primary	Careful with expenses	2-3 meals	2376	2487	53.3	53.1	3.12	1.87	29	30.8	17	16.5	1	1.64	73	246	8.22	9.28	4.44	13.2	108	120	1.42	1.88	282	411	1.41	4.59	270	454	594	533	2563	1836	4256	5563	11.8	18.5	7.17	10.7	72.3	125	23.3	33.3	9.88
165	Ar122	Male	Engaged	No answer	No answer	4-5 meals	2430	2836	45.6	49.6	3.4	3.78	38.9	41.3	17.2	26.2	1.28	1.47	182	302	10.5	11.1	24.5	25	88	95	1.35	2.72	316	421	1.63	7.13	423	524	1001	1154	2849	4640	3149	4833	14.7	20.7	8.06	10	44.1	61	35.3	26.2	12.6
166	Ar123	Male	Widower	Lower Secondary	Careful with expenses	1-2 meals	1792	1915	64.8	81.3	4.17	5.87	27.3	35.1	12.2	22.7	0.78	0.83	895	822	7	7.94	1.14	5.82	10.9	30.8	0.366	1.52	163	223	3.79	4.37	52.5	66	204	399	865	2443	4196	5294	20.3	21.6	2.63	4.1	22.6	90.2	27.7	14.1	4.9
167	Ar124	Male	Single	Baccalaureate	Careful with expenses	4-5 meals	2030	2236	38.3	40.4	3.12	4.62	35.4	37.2	26.3	24.8	1.45	2.17	424	362	13.2	13.5	6.39	11.9	25.2	30	1.38	2.06	236	75	4.09	11.9	262	360	686	910	2504	5938	4501	6051	18.6	29.8	6.87	10.7	125	131	15.9	15.8	6.92
168	Ar125	Male	Engaged	Baccalaureate	Medium	4-5 meals	2443	2302	47.5	53.5	4.37	6.36	32.2	34.2	22	16.7	2.03	2.38	334	350	10.9	7.71	16.3	17.1	69.3	78	2.2	2.81	361	471	5.42	5.91	551	687	1000	682	3771	1539	4248	4099	16.8	21.2	13.8	11.3	151	178	29.6	28.1	18.97
169	Ar126	Male	Married	Lower Secondary	Critical	2-3 meals	2637	3124	63.4	67.6	6.45	5.48	22	32.6	16	15.5	1.63	1.87	26.9	49	7.02	11.85	9.02	7.79	139	139.7	1.65	2.61	296	240	1.08	3.42	344	551	818	1290	3500	3955	5407	5445	16.7	18.4	9.53	12.2	35.7	93.1	15.8	20.6	10.12
170	Ar127	Male	Engaged	Bachelor's Degree	Medium	2-3 meals	2891	3265	51.7	50.2	3.76	5.34	33.4	35.3	17.8	19.2	1.3	1.46	613	659	10.9	12.3	5.96	15.4	28.2	29.2	1.66	2.61	249	379	5.17	14.7	337	412	676	1056	3299	4679	6124	5890	21.2	32.8	8.6	10.3	187	171	20.7	20.2	15.3
171	Ar128	Male	Engaged	Lower Secondary	Careful with expenses	1-2 meals	1957	1897	54.6	56.4	2.76	3.04	27.4	28.7	17.8	19.9	0.9	0.3	119	214	8.19	9.33	3.81	12.4	30	66.7	1.35	2	164	86	1.09	2.79	257	424	350	780	2620	3252	5063	5004	9.3	15.6	6.85	8.57	71.9	93	25.9	31.8	15.31
172	Ar129	Male	Engaged	Baccalaureate	Critical	2-3 meals	2166	2322	61	77	4.58	5.06	25.3	34.5	15.3	17	1.15	1.2	175	193	8.77	5.61	2.71	3.6	36.7	48	0.978	1.83	286	421	0.842	2.19	161	338	432	984	2013	2747	5920	7348	16.4	27.2	5.15	2.5	39.6	58.5	13.4	18	4.26
173	Ar130	Male	Engaged	Lower Secondary	Critical	4-5 meals	2335	2507	65.6	81.7	3.37	5.19	22.9	24.5	17.6	11.9	0.9	1.47	148	165	8.46	13.7	3.33	12.5	52.5	66	1.72	2.06	275	406	2.19	3.78	247	121	546	942	2471	3763	5943	6104	18.9	23.1	8.36	12.8	45.6	124	11.4	23.1	4.46
174	Ar131	Male	Engaged	Lower Secondary	Critical	1-2 meals	1762	1893	56.8	61.7	3.9	4.4	30	32.1	14.2	21.7	0.98	1.18	23.6	77.7	7.05	7.57	3.15	11	27.8	45	0.53	0.84	153	309	0.171	2.02	174	118	642	385	1406	2203	3514	4984	8.52	19.3	4.67	8.6	20.2	74.2	15.9	22.2	4.35
175	Ar132	Male	Single	Lower Secondary	Good	2-3 meals	2517	2692	59.7	62.3	5.44	4.4	24.7	26.3	18.3	26.4	1.67	1.1	97.5	277	7.82	16.8	7.72	17.4	65.5	68	2	3.5	256	72	2.35	5.61	415	474	455	881	4186	5051	5157	7315	16.4	31.8	8.01	12.5	115	156	19.1	28.9	10.84
176	Ar133	Male	Engaged	Secondary	Medium	1-2 meals	1980	2122	45.4	48.4	5.32	7.17	35.3	36.7	20.8	20.6	2.52	2.85	136	491	15.7	23.04	12.8	18.5	56.9	112	2.08	2.52	190	416	5.91	12.6	287	383	466	688	3005	718	5182	8628	12.5	42.7	7.45	16.1	120	160	29.7	26.6	15.77
177	Ar134	Male	Engaged	Primary	Careful with expenses	1-2 meals	2102	2282	56.8	61.3	3.24	4.92	27.7	36.8	17.2	17.6	0.98	1.11	68	545	7.93	9.2	3.95	6.44	66.6	103	1.89	2.13	278	218	1.46	5.64	216	156	368	781	2200	3048	4950	6101	15.1	22.3	6.95	8.9	59.9	141	18.4	19.9	11.25
178	Ar135	Male	Engaged	Primary	Critical	2-3 meals	2487	2848	61.1	62.4	5.15	6.98	20.7	22.8	17.6	16.4	1.49	1.74	326	419	14.1	14.93	6.82	9.25	91.5	100	2.06	3.4	490	266	5.32	5.89	442	292	992	897	3468	4009	5547	6060	17.6	19.1	11.6	8.7	96	119	23.7	29.4	11.3
179	Ar136	Male	Engaged	Lower Secondary	Careful with expenses	2-3 meals	2328	2085	44.9	59.5	3.49	5.11	31.9	40.2	22.9	23.7	1.78	1.12	173	178	8.55	8.89	4.34	8.13	55.3	71	1.62	2.42	158	400	3.82	4.04	233	306	631	1163	2618	1738	4946	4010	14.2	21.7	9.54	12.1	123	128	19.7	13.3	12.87
180	Ar137	Male	Engaged	Lower Secondary	No answer	2-3 meals	1800	1655	58.8	63	3.09	3.55	21.1	23.1	20.7	29	1.09	1.63	92.5	203	11.1	7.6	4.47	4.19	77.1	80	1.72	1.92	474	267	1.7	6.2	356	414	450	670	3388	2962	3267	3235	11.9	19.6	7.46	8.97	83.4	133	12.2	24.8	7.79
181	Ar138	Male	Single	Lower Secondary	Medium	2-3 meals	1638	1695	60.9	62.6	2.57	1.32	23.7	16.1	16.7	27.3	0.7	0.73	21.9	71	7.06	13.6	4.36	9.08	55.4	60	0.934	2.5	212	340	0.547	5.27	188	452	331	520	1873	3464	3817	5114	11	15.1	6.71	11.2	23.5	31	20.2	20.1	4.31
182	Ar139	Male	Single	Primary	Critical	2-3 meals	2769	3020	57.8	60.7	5.45	6.05	24.6	33.6	17.4	16.8	1.64	1.07	149	367	11.3	7.9	7.7	14.6	87.7	102	1.89	2.34	363	215	2.09	5.35	351	435	507	900	3091	3966	4954	6992	17.7	29.1	12.2	19.8	74.7	139	18.8	24.3	11.96
183	Ar140	Male	Married	Lower Secondary	Critical	2-3 meals	2187	2467	55.7	55.3	3.4	5.01	24.6	34.6	19.4	13.2	1.18	1.8	15.8	50	7.05	13	3.67	11.5	57.9	66	1.47	1.86	251	74	1.46	5.23	284	178	494	682	3008	4594	4117	5475	12.4	20.5	6.16	7.7	47.3	129	27.1	27.4	8.97
184	Ar141	Male	Single	Baccalaureate	Critical	2-3 meals	3018	3244	51.7	51.5	3.71	4.2	22.9	33.6	24.3	26.9	1.74	2.02	294	281	12.8	13	7.37	8.1	58.3	82	3.3	4.59	288	131	7.47	9.95	414	480	998	1425	3432	4546	4789	5928	18.8	25.6	11.9	14.3	188	240	16.7	17.7	16.92
185	Ar142	Male	Engaged	Secondary	Medium	1-2 meals	2573	2843	50.4	57.3	4.36	5.06	25.6	20.5	22.6	26.4	1.96	2.05	54.1	173	7.67	12.96	4.44	10.8	33.2	67	1.16	1.65	241	122	1.69	5.31	409	628	607	826	4049	5639	5483	5126	18.3	19.7	11.1	13.4	110	136	14.2	26.9	10.9
186	Ar143	Male	Engaged	Lower Secondary	Careful with expenses	2-3 meals	1953	2163	60.1	64.8	4.33	4.96	24.7	27.3	16.7	19.1	1.21	1.29	172	494	10.7	10.81	5.07	7.88	74.8	83	1.52	2.25	171	304	3.47	5.72	238	329	638	820	2784	4643	4620	4944	11.5	18.3	9.34	12.5	60.3	160	31.8	25.2	7.06
187	Ar144	Male	Engaged	Primary	Medium	4-5 meals	2252	2381	63.7	65.6	5.13	7.06	22	22.4	18.4	18.5	1.48	2.24	199	259	8.98	11.9	6.14	6.5	70.9	74	2.24	2.81	394	108	3.43	3.49	289	179	438	815	3156	4223	6452	8693	22.6	50.4	10.2	17.9	48.7	154	18.8	13.4	13.09
188	Ar145	Male	Married	Baccalaureate	Medium	1-2 meals	1873	1939	46.7	50.8	2.43	2.69	33.5	33.7	19.8	19.8	0.92	1.54	57.6	119	8.9	5.36	5.95	11	45.3	46	1.26	2.54	249	322	2.25	5.43	266	140	482	896	2317	3373	3557	5377	15	22.4	7.37	5.2	55.6	72	27.2	23.7	9.38
189	Ar146	Male	Single	Baccalaureate	Careful with expenses	1-2 meals	2597	2811	59	62.6	5.08	5.84	27.9	28.1	16.3	13.1	1.4	0.63	166	308	10.3	6.77	8.18	8.3	92.9	93	2.14	2.3	182	480	1.85	3.42	313	356	836	604	2790	4021	5483	5178	14.1	17.1	8.09	12.5	69.9	78.4	24.6	35.6	13.77
190	Ar147	Male	Single	Lower Secondary	Careful with expenses	2-3 meals	2577	2964	55	56.7	4.62	5.33	26.7	28.9	20.4	23.1	1.71	2.38	922	935	8.01	4.75	4.57	12.9	72.7	78	2.54	3.86	336	155	6.25	4.75	345	592	505	933	3266	4945	5344	6783	17.4	24.7	7.05	11.2	153	134	24.5	24.6	15.62
191	Ar148	Male	Engaged	Lower Secondary	Medium	2-3 meals	2305	2588	49.4	53.5	3.59	5.27	29.6	22.8	21.4	24.6	1.55	0.82	178	196	7.77	8.81	5.02	6.61	38.9	73.3	1.28	2.28	269	522	3.3	4.34	284	459	618	396	3022	3585	6338	4522	17.2	16.6	10.9	8.3	119	111	12.4	19.9	12.37
192	Ar149	Male	Engaged	Lower Secondary	Careful with expenses	1-2 meals	1311	1532	52.9	52.5	3.09	3.43	29.1	30.4	18	17.3	1.1	1.15	4.8	325	7.08	9.31	4.82	5.1	73.7	87	1.73	2.72	296	112	0.241	4.68	249	124	279	610	2805	3840	2892	5523	9.85	31	4.43	6.2	28.1	58	33	24.8	6.5
193	Ar150	Male	Single	Lower Secondary	Careful with expenses	2-3 meals	1870	1781	55.5	52.8	3.18	4.69	29.7	31	14.8	24.1	0.91	1	152	186.8	8.49	8.56	4.57	7.62	257	261	1.47	2.05	219	377	1.88	2.28	186	379	1047	689	2927	2714	4734	4588	21.5	13.1	5.94	2.02	67.3	66.3	20.6	23.5	7.27
194	Ar151	Male	Single	Secondary	Critical	1-2 meals	1875	2224	31	41.2	2.06	0.75	37	32.3	28.9	28.2	1.92	1.3	223	277	9.37	5.98	6.16	11.3	33	49	2.07	3.04	218	272	5	4.77	236	467	518	1027	2318	3614	4453	4723	13.9	12.1	11.8	19.5	99.7	113	19.4	35.2	14.67
[truncated: 30 more columns]
