# Supplementary material for: Validity and reproducibility of a food frequency questionnaire to determine dietary intakes among Lebanese athletes
Source: PLoS One. 2024 Oct 23;19(10):e0311617. doi: 10.1371/journal.pone.0311617 (PMC11498687; doi:10.1371/journal.pone.0311617)
Supplement: S2 Data — (XLSX) [file pone.0311617.s002.xlsx]

## Sheet: S2
id	Immatriculation	Gender	Civil status	Level of education	Self- reported perceived financial status	Number of meals consumed per day	FFQ.Cal	FFQ.Cal_2	FFQ.HCO	FFQ.HCO_2	FFQ.HCOg	FFQ.HCOg_2	FFQ.Lipides	FFQ.Lipides_2	FFQ.Proteines	FFQ.Proteines_2	FFQ.Proteinesg	FFQ.Proteinesg_2	VitA.FFQ1	VitA.FFQ2	VitD.FFQ1	VitD.FFQ2	VitE.FFQ1	VitE.FFQ2	VitC.FFQ1	VitC.FFQ2	VitB6.FFQ1	VitB6.FFQ2	Folate.FFQ1	Folate.FFQ2	VitB12.FFQ1	VitB12.FFQ2	Magnesium.FFQ1	Magnesium.FFQ2	Calcium.FFQ1	Calcium.FFQ2	Potassium.FFQ1	Potassium.FFQ2	Sodium.FFQ1	Sodium.FFQ2	Fer.FFQ1	Fer.FFQ2	Zinc.FFQ1	Zinc.FFQ2	Selenium.FFQ1	Se.FFQ2	Sucre.FFQ1	SucreTP.FFQ2	AGPI.FFQ1
45	Ar1	Male	Single	Secondary	Good	1-2 meals	1579	1745.3	52.4	49.23	3.92	6.24	33.8	34.25	16.8	18.35	1.11	0.91	204	218	7.76	7.77	11.3	12.15	151	153.5	2.76	1.69	170	115.5	2.59	2.89	147	152.8	1103	1058	2355	1784	7163	7325	22.4	12.55	6.9	6.02	121	139.5	25.3	33.52	22.3
47	Ar3	Male	Engaged	Lower Secondary	Medium	2-3 meals	3096	3276	74.9	77.6	6.06	10.61	34.4	38.03	16.3	20.93	1.73	1.41	992	1005	11.6	11.4	5	3.83	79	78.55	3.29	3.61	52	140.3	7.38	10.39	241	227.95	1436	1332	751	965	5661	6154	28.3	32.02	8	4.47	127	148.55	28	33.99	29.55
48	Ar4	Male	Single	Baccalaureate	Careful with expenses	2-3 meals	2409	2518.7	50.5	47.9	5.02	8.33	38.9	40.4	25.6	29.7	1.1	1.47	89	16	13.31	8.39	7.2	4.41	57	43.31	1.82	1.1	175	136	8.55	10.8	284	192.6	652	861	5482	5086	5705	5819	32.5	36.91	9	5.4	71	68.7	14.6	18.2	28.4
49	Ar5	Male	Married	Primary	Medium	2-3 meals	2306	2434.6	44.4	45.06	4.75	9.14	45	46.34	28.1	33.14	2.18	2.16	50	26	10.7	11.21	4.6	17.6	83	111.2	1.48	2.1	25	43	7.54	9.54	122	262.9	941	1145	2389	3306	7648	7831	32.4	25.3	6	20.94	105	219.9	17.3	26	32.14
51	Ar7	Male	Single	Secondary	Medium	4-5 meals	3117	3061.4	43	50.7	5.47	5.55	38	36.38	25.2	21.98	2.24	2.84	802	727	20.2	19.6	15.5	16.18	113	111.7	3	2.4	479	284.8	15.9	16.74	509	514	1172	1092	5663	6549	5423	5765	26.4	24	22.3	18.81	267	269.8	20.3	24.1	12.96
59	Ar15	Male	Engaged	Secondary	Careful with expenses	2-3 meals	2174	2507.6	58	59.46	2.85	4.82	25.4	26.81	23.6	25.06	0.47	0.08	388	312	6.77	7.6	6.7	8.44	114	117.8	2.16	3.25	233	389.4	6.85	4.65	349	393.6	1123	1028	4354	3577	6285	6460	22.5	20.8	7.2	10.56	111	142.6	35.8	42.7	12.66
67	Ar23	Male	Single	Lower Secondary	Medium	2-3 meals	2345	2646	53.9	64.27	4.39	2.91	35.5	29.53	23.5	25.43	1.79	1.12	393	316	13.19	13.34	14.2	15.31	55	109.2	2.15	1.42	261	323.2	5.48	8.84	522	529	864	868	4236	3398	6394	6944	30.4	38.4	13.8	8.7	132	74.07	29.3	33.1	14.12
68	Ar24	Male	Engaged	Lower Secondary	Careful with expenses	2-3 meals	2745	2727	58.6	56.3	3.1	5.4	33	35.78	8.6	11.18	1.13	1.82	210	132	10.3	14.2	6.8	14.52	81	139.8	1.78	2.58	526	484.8	5.48	10.17	360	613.4	1059	1319	4123	4491	5329	5835	24	31.8	9.2	13.78	110	95.4	49.1	52	21.37
69	Ar25	Male	Engaged	Secondary	Medium	4-5 meals	4091	4620.7	51.8	59.17	7.9	13.49	34.4	32.8	24.5	27.08	2.31	1.36	544	465	18.1	18.6	16.5	17.18	156	161.8	3.45	4.06	596	641.8	12.7	13.84	522	531	1915	1790	5362	5482	6134	6700	32.1	21.48	17.3	17.5	161	121.3	32.9	38.63	30.9
71	Ar27	Male	Single	Primary	Good	2-3 meals	2296	2347.9	48.5	57.59	2.9	8.68	50.3	53.45	11.2	18.25	0.76	0.67	77	0	13.32	13.4	13.7	15.15	171	158.5	1.09	2.29	119	219.5	4.7	7.51	224	265.2	708	1088	1747	2508	6632	5597	26.2	32.45	21	18.45	45	77	29.1	36.2	16.52
78	Ar34	Male	Single	Lower Secondary	Critical	4-5 meals	2420	2608.1	63.6	62.51	5.97	7.28	40.2	41.05	11.5	12.85	1.95	2.47	298	217	8.3	10.6	6.1	8.25	44	55.6	1.62	2.19	407	425.5	9.8	12.01	307	359	1082	1092	3096	2911	8633	9672	39.1	31.8	2.9	5.55	127	125.4	24.4	28.8	10.9
79	Ar35	Male	Married	Secondary	Careful with expenses	2-3 meals	2247	3027.1	61.2	67.71	5.07	4.95	21.3	47.84	19.7	19.94	1.39	1.71	192	110	11.4	12.2	14.5	15.6	161	175.2	1.83	2.76	525	305.1	6.68	12.93	247	326.3	935	1127	3815	3596	5153	5713	31.3	38.71	18.1	15.88	96	102.3	26.7	33.4	19.63
80	Ar36	Male	Engaged	Lower Secondary	Good	2-3 meals	3516	3419	36.4	38.1	4.39	3.96	48.3	55.66	22.1	28.46	1.8	1.44	221	138	23.8	19.41	43.5	45	55.1	74.7	3.05	3.32	331	408.6	6.2	9.17	842	855	692	825	4406	2798	6349	6030	29.8	22.6	17.7	18.76	150	120.6	29.5	30.7	30.1
81	Ar37	Male	Single	Baccalaureate	Medium	2-3 meals	2814	2629.1	34	48.8	2.16	3.72	29.7	31.27	27.2	31.97	1.73	1.51	462	378	14.9	13.52	14.7	14.87	101	147	2.81	2.39	344	310.7	13.8	12	375	381.4	1190	1077	6080	6272	7047	7533	25.4	35.87	24	21.22	188	148.4	24.1	24	16.69
85	Ar41	Male	Single	Lower Secondary	Medium	4-5 meals	2867	2784.8	52.3	46.9	2.75	3.67	27.2	33.96	27.7	24.56	1.27	1.09	795	710	15.3	15.5	13	13.16	135	162.7	3.61	2.7	472	497.6	12.3	5.91	522	537	1720	1603	5813	6475	4747	4315	18	10.25	8.6	7.04	220	248	47.4	52.13	18.37
87	Ar43	Male	Single	Secondary	Medium	2-3 meals	3496	3204.7	67.4	57.8	6.27	8.55	22.2	27.6	25.1	30.6	1.57	1.31	42	0	9.52	9.41	7.6	7.2	84	129	2.89	2.4	811	825	4.05	5.92	567	398.9	1281	1137	1424	1803	7284	6972	27.5	36.7	19.8	20.04	150	119.9	30.6	34.68	25.5
88	Ar44	Male	Engaged	Lower Secondary	Careful with expenses	2-3 meals	2566	2521.2	57.8	50.8	5.34	4.97	35	29.78	19.6	20.08	1.42	1.58	862	775	6.81	6.67	12.6	9.58	111	133.6	3.22	2.16	519	502.8	7.33	13.52	506	523	818	892	1862	2702	5436	3881	19.8	13.35	16.8	14.27	197	211.6	26.9	34.55	17.82
91	Ar47	Male	Engaged	Primary	No answer	2-3 meals	2819	2863.6	54.4	50	6.07	6.41	27.6	35.24	22.8	26.04	1.85	2.16	129	111	20.5	12.3	8.9	6.64	122	133.8	3.7	4.05	250	205.4	8.46	3.65	263	206.5	917	780	2443	2272	6250	6684	37.5	40.74	9.7	6.13	169	179.6	33.9	38.68	22.57
93	Ar49	Male	Married	Lower Secondary	Medium	2-3 meals	2704	2653.5	56.9	57.3	5.3	5.77	23.3	33.87	15.4	18.3	1.12	1.35	135	116	8.36	8.4	11.2	13.37	82	118.7	2.32	2.17	542	303.7	5.47	8.45	582	601	1251	1484	4552	4362	5956	6565	19.7	13.67	5.8	10.9	128	144.72	33.4	41.22	16.12
94	Ar50	Male	Engaged	Secondary	Critical	2-3 meals	1655	2723.1	58.7	71.41	3.57	4.11	37.1	39.85	13.1	17.56	0.92	1.2	113	148	13.9	8.33	15.5	15.99	67.8	130.5	2.31	2.39	350	326.5	9.71	4.49	435	389.1	1060	979	4430	4522	6289	5995	22.4	22.4	18.1	13.46	79	93.1	35.6	36.73	17.92
102	Ar58	Male	Married	Baccalaureate	Medium	1-2 meals	2095	3204.2	69.8	77	5.86	10.74	23.2	25.68	17.6	23.58	2.26	2.79	147	183	6	9.2	17	17.75	77	63.2	2.22	3.23	229	317.5	11.3	19.23	224	295	1307	1413	5659	4857	7221	7580	26.8	25.5	11.5	13.08	79	90	24.3	29	24.26
103	Ar59	Male	Single	Lower Secondary	Medium	4-5 meals	3389	3386.4	60.1	57.64	4.78	6.75	23	28.49	25.8	31.49	2.73	2.82	685	663	23.06	9.24	15.2	15.59	49	119	3.81	4.28	511	324.9	7.76	1.08	372	271.8	1229	1297	5228	6086	6308	6697	27.5	21.99	17.2	20.57	230	207	20.8	22.7	16.57
105	Ar61	Female	Married	Primary	Medium	1-2 meals	2950	2922.1	40.4	55.61	2.9	5.16	44.1	40.01	18	18.61	1.88	2.3	321	298	10.5	12.84	3.8	13.01	166	141.41	2.31	1.66	303	411.1	12	10.37	306	272.9	884	831	3219	1991	8493	9052	37.1	26.2	9.2	8.01	140	145.64	14.3	22.84	25.68
106	Ar62	Male	Single	Primary	Medium	2-3 meals	1955	3502	52.4	46.2	3.17	4.23	41.9	36.62	17.5	25.02	1.02	1.21	5	32	13.7	10.2	11.4	12.9	51	77	1.9	2.76	485	554.2	6.51	7.78	318	426.9	1085	1061	2645	2916	7069	7616	30.1	32.98	10.2	12.18	80	110.9	24	25.7	20.69
107	Ar63	Male	Engaged	Baccalaureate	Medium	2-3 meals	4239	4041.5	54.6	48.75	6.5	6.52	25.9	31.06	23.2	26.06	3.11	3.1	179	219	9.03	10	12.1	10.58	224	238	3.59	3.14	622	664.8	7.34	6.38	472	348	1426	1192	5495	5108	8384	8021	32.5	41.28	15.8	10	166	168	54.6	58.7	24.03
108	Ar64	Male	Single	Lower Secondary	Critical	2-3 meals	2275	2257.2	48	38.82	2.18	2.51	39.5	44.35	25.1	27.83	1.62	1.98	291	265	9.07	11.77	11.3	13.33	131	191.33	3.04	3.42	343	123.2	6.95	2.79	377	403	858	745	5267	5054	4073	4115	23	32.31	13.1	13.69	157	188.14	49.6	55.24	14.21
109	Ar65	Female	Single	Bachelor's Degree	Medium	2-3 meals	1833	1533.7	35.5	45.47	2.34	3.73	52	53.99	17.4	21.77	1.42	1.14	693	666	9.72	9.44	4	4.47	23	26.97	2.01	1.07	8	34	7.94	2.29	303	154.4	620	615	2756	1412	8266	9809	18.1	11.19	4.4	4.79	71	83.5	36.1	41	12.84
110	Ar66	Female	Single	Bachelor's Degree	Good	1-2 meals	1449	2949	40.2	44.7	3.72	4.09	33.8	35.52	20.3	23.72	1.71	2.31	328	300	9.72	9.03	4.2	12.3	47	115.6	1.46	2.63	298	279.2	7.29	5.7	72	245.11	893	1178	2604	3669	5788	6138	24	26.2	7.6	13.12	92	119.11	33.4	30.7	11.9
111	Ar67	Male	Single	Secondary	Medium	2-3 meals	3195	3215.1	53.6	62.41	3.08	6.52	25.1	37.68	22.8	26.78	2.22	2.4	237	281	14.7	14.9	16.2	16.68	168	133.78	3.01	3.37	386	407.3	5.66	1.64	711	740	1641	1492	2109	1655	6334	7040	27.1	16.68	7.2	2.3	153	144.83	30	27.7	28.46
112	Ar68	Male	Married	Secondary	Careful with expenses	2-3 meals	2070	2602	44.7	50.1	3.54	6.39	39	33.71	18.1	19.47	1.55	1.26	515	485	11.1	8.5	4.3	5.37	74	88.57	1.67	2.92	188	140.7	7.46	7.62	191	233.9	639	836	2414	1633	8120	8275	28.7	31.47	18.1	16.13	89	111.6	30.6	28.6	26.86
113	Ar69	Male	Single	Primary	Medium	4-5 meals	2537	2574.3	45.8	43.2	3.83	6.08	39.1	37.45	19.6	18.35	1.47	1.25	190	236	8.23	12.84	14	15.35	13.9	11.15	4.41	4.03	148	116.5	6.45	2.95	157	202.52	517	886	3380	1715	6109	5855	18.5	10.03	3.2	4.77	172	175.48	26.6	22.7	19.4
117	Ar73	Male	Engaged	Lower Secondary	No answer	2-3 meals	3243	3362.1	57.5	61	4.04	11.76	22.6	32.51	27.4	26.11	2.31	2.58	297	344	6.46	9.45	11.4	13.41	78	116.1	3.19	3.26	435	397.1	4.47	2.06	370	304.8	907	772	4723	3234	5611	4075	21.4	16.71	6.4	9.51	126	80.17	38.1	45.17	17.54
118	Ar74	Male	Married	Lower Secondary	Critical	2-3 meals	2754	2876.6	55.7	54.9	5.92	8.02	32.5	32.9	11.3	15.17	1.53	1.83	285	252	8.72	7.65	7.7	5.07	156	162.1	3.55	3.79	327	147.7	7.3	1.67	339	224.6	866	916	3871	4481	7467	8445	32.8	36.07	4.9	3.82	164	187.8	35.3	38.7	24.22
119	Ar75	Male	Engaged	Secondary	Medium	2-3 meals	1775	2483.2	65.4	72.7	1.31	4.3	29	33.92	15.3	12.85	0.79	1.02	45	94	11.77	8.89	12.6	12.99	81	88.55	1.27	1	215	158.5	3.07	1.51	480	514	942	980	2873	2714	4769	5125	17.1	14.05	2	5.56	92	62.11	34.4	40.44	16.64
120	Ar76	Male	Engaged	Baccalaureate	Medium	1-2 meals	2827	2923.7	62.9	56	4.4	7.1	41.3	49	12.8	22.61	1.7	1.43	362	327	13.8	9.51	15.2	12.9	49	92.69	2.06	1.89	155	223.9	7.37	1.48	256	386.9	694	676	5874	4199	10380	8446	34.5	31.3	17.9	17.78	54	78.4	36.4	46.88	21.46
121	Ar77	Male	Engaged	Primary	Careful with expenses	2-3 meals	2557	2394.9	67	62.2	3.6	7.97	29.8	33.3	22.7	20.2	1.61	1.64	165	201	14.9	9.33	14.6	15.1	130	108	3.2	2.72	452	246	10.9	7.26	452	488	877	912	4968	5451	5514	5943	31.1	21.5	5.8	5.6	174	184.4	28.7	34.43	20.45
122	Ar78	Male	Engaged	Lower Secondary	Medium	2-3 meals	2566	2346	57.9	52.1	2.5	3.94	39	38.41	19.1	22.99	1.58	1.76	189	226	12.3	11.44	8.56	6.77	109	91.7	3.21	2.1	359	381.9	5.42	5.67	416	316.9	1040	988	3571	3254	5097	5999	14.7	18.8	6.6	10.83	127	152.9	27.9	30.58	14.99
123	Ar79	Male	Engaged	Lower Secondary	Medium	2-3 meals	2792	3237	49.9	65.48	4.21	3.75	34.5	32.33	21.5	19	1.23	1.73	425	387	9.7	11	13.3	14.7	79	113.1	3.2	2.12	478	295	11.7	12.92	332	312.6	996	1098	4248	3313	5569	5580	28.6	25	17	20.49	143	160.5	27.6	25.48	21.82
124	Ar80	Male	Engaged	Lower Secondary	Critical	1-2 meals	3603	3544.5	63.3	52.8	8.29	9.22	29.8	30.15	22.6	22.39	1.82	2.35	246	285	16.4	14.3	15.1	18.79	98	159.9	1.79	3.23	348	446.9	3.9	6.04	392	436.99	1009	1159	1083	2026	8317	8380	40.8	45.69	17.5	11.75	137	130.99	27.5	25	36.66
125	Ar81	Male	Single	Baccalaureate	Medium	4-5 meals	3002	3153	59.1	62.6	7.04	8.06	26.5	30.22	21.2	20.32	2.45	2.79	654	614	23.15	12.58	11.3	11.52	151	154.9	3.71	4.28	667	465.2	8.57	3.08	671	711	1325	1216	5008	3586	5200	5660	22.5	12.92	18.4	17.83	221	231	29.3	41.5	19.75
147	Ar103	Male	Single	Lower Secondary	Critical	2-3 meals	2154	2131.8	67.8	71.38	3.75	4.25	25.2	28.61	15.9	24.61	1.64	1.36	77	118	7.78	8.02	8.72	9.11	78	96.51	2.86	2.71	78	106.1	3.1	2.36	455	287	704	567	2921	1977	4689	4354	18.6	8.91	6.88	7.2	71.8	119	22.6	24.5	9.7
148	Ar104	Male	Single	Primary	Medium	4-5 meals	1947	1856.9	49.3	48	2.22	4.11	26	40.29	25.2	29.23	1.46	1.85	145	187	12.29	8.31	7.4	7.7	24.5	63.33	2.83	3.64	169	294.3	3.32	0.65	342	271.1	855	867	2715	2613	5463	5566	20.7	15.03	10.9	6.49	121	113.39	14.6	23.13	10.22
149	Ar105	Male	Engaged	Baccalaureate	Medium	2-3 meals	1958	2007.5	48.8	69.65	2.63	3.66	45.8	46.35	23.2	27.35	1.48	1.85	243	286	8.31	9.62	9.26	6	88.8	80.6	1.93	2.19	245	279.5	3.44	1.78	387	310.22	765	772	2754	4040	4744	4829	12.2	16.5	9.6	11.03	81.8	44.55	19.4	27.86	16.65
150	Ar106	Male	Engaged	Baccalaureate	Careful with expenses	2-3 meals	2115	2924.7	81.5	75.87	2.17	5.37	29.6	30.31	14.8	23.31	0.92	1.34	191	693	12.48	13.02	8.29	8.53	80	89	2.2	3.38	330	415.1	4.73	4.64	610	632.1	730	1142	3636	4668	6871	7390	29	37.2	12.8	14.31	120	132.1	23.1	30.7	16.48
151	Ar107	Male	Single	Baccalaureate	Careful with expenses	4-5 meals	3228	3175	45.7	40.5	5.16	4.74	26	36.94	28.7	27.24	2.22	2.48	871	328	10.9	10	17.9	18.4	300	337.5	4.18	4.78	494	499	69.15	64.9	510	367.88	1471	1056	5671	5716	4640	5324	17.6	19.2	17.9	18.03	229	238.88	31	27.9	20.02
152	Ar108	Male	Engaged	Lower Secondary	Careful with expenses	2-3 meals	3273	3270.2	51.1	51.5	6.24	7.31	36.9	32.18	24	28.02	2.61	2.31	230	237	8.98	12.82	12.3	12.18	42	46.5	3.07	3.54	100	164.8	5.47	1.68	217	229	894	803	2923	2520	8088	8264	46.8	32.8	16.8	15.38	132	99.9	15.9	22.5	31.29
153	Ar109	Male	Single	Baccalaureate	Medium	2-3 meals	2158	2261.2	54.7	58.4	5.78	7.58	29.8	31.42	13.6	19.42	2.09	1.86	170	515	9.62	10.2	10.5	9.2	55	55.2	2.36	1.68	247	277.2	5.73	2.48	513	560	382	567	3858	2405	5030	5605	20.5	20.82	9.4	7.83	139	80.8	29.9	32.65	14.37
154	Ar110	Male	Married	Lower Secondary	Medium	2-3 meals	2571	2456.8	52.4	48.38	5.03	7.17	22.9	31.64	18.5	19.84	1.73	1.94	229	190	8.69	8.72	8.09	7.69	58	56.4	1.56	1.85	396	170.4	4.5	2.21	470	518	1092	1096	1864	1859	5101	4709	20.4	16.64	2.9	4.51	127	80.97	23.9	24.4	13.74
155	Ar111	Male	Single	Bachelor's Degree	Medium	1-2 meals	2311	2386.9	47	52	2.79	5.8	33.1	34.14	25.1	31.24	2.01	2.14	197	297	9.78	11	10.7	11.04	69	77.84	1.95	0.87	28	86.7	6.37	1.67	272	133	806	848	2745	3347	5997	6041	18.4	10.33	6.8	5.66	129	90.1	28.2	26.3	17.91
156	Ar112	Male	Engaged	Lower Secondary	Critical	2-3 meals	1312	1733.5	54.2	46.75	2.46	4.8	34	35.1	27.7	33.3	1.38	1.35	153	285	9.72	10.7	10.8	11.8	49	76.7	1.3	1.54	88	231	3.93	2.16	378	223.5	529	675	1970	3173	4735	4862	12.3	9.9	9.1	5.65	106	130.5	17.2	25.08	10.82
157	Ar113	Male	Single	No answer	No answer	2-3 meals	1906	2661	45	50.2	4.17	4.61	38.8	37.83	22.5	21.93	1.5	1.93	201	45	14.8	15	10.9	11.63	104	84.6	1.95	2.43	350	447.3	5.8	3.13	355	315.9	721	936	4256	4179	5079	5174	18.3	17.7	8.5	9.24	155	100.3	36.8	44.08	15.35
158	Ar114	Male	Engaged	Primary	Medium	4-5 meals	3004	3170	49.8	55	5.13	5.56	27.5	30.06	14.8	21.95	1.25	1.88	389	362	7.9	9.97	9.5	9.1	63	80.4	1.85	2.92	632	586.5	5.72	4.35	489	361.8	1152	1116	3758	4292	4631	5145	16.8	17	12.1	12.26	173	193.8	28.4	36	16.16
159	Ar115	Male	Single	Baccalaureate	Medium	4-5 meals	2635	2684.2	36.5	50.42	3.61	7.28	36.8	38.26	30.2	32.26	3.23	3.02	364	311	11	9.44	9.85	10.42	55	37.3	4.08	4.68	375	453.2	9.18	3.08	223	270.4	655	567	4679	5349	4492	4896	27.9	18.42	18.4	18.25	210	228.8	30.7	38.3	18.55
160	Ar116	Male	Engaged	Bachelor's Degree	No answer	4-5 meals	1990	2203.7	50.6	41.87	3.8	4.45	39.6	41.69	16	18.59	1.06	1.78	102	183	8.98	8.74	12.1	12.2	28.1	59.6	1.54	1.82	165	250.2	6.97	15.37	311	379.3	728	750	2712	2819	4558	5119	20.4	17.22	11.3	7.29	171	181.6	30.6	35.1	17.32
161	Ar117	Male	Single	Secondary	Medium	2-3 meals	2301	2571.4	56.8	62.94	1.15	4.29	40.4	50.28	13.4	14.38	1.04	1.22	287	369	9.19	8.94	17.4	17.68	75	78.8	3.43	3.86	95	204.8	15.82	13.06	451	506	868	829	3606	2578	5517	5264	18.8	12.98	11.9	8.98	141	181.1	25.6	23.2	14.89
164	Ar120	Male	Single	Lower Secondary	Good	2-3 meals	2495	2233	78.6	87	3.51	4.23	19.4	33.09	19	16.79	0.85	1.03	456	400	5.52	8.44	6.78	5.69	88	128.9	2.98	3.51	143	202.9	3.5	1.86	214	288.6	1077	1132	2707	3507	4000	4624	10.8	11.09	18.3	18.43	94	84.03	26.5	23.6	9.31
168	Ar124	Male	Single	Baccalaureate	Careful with expenses	4-5 meals	2236	2466.8	40.4	52.8	4.62	6.98	37.2	37.57	24.8	23.37	2.17	2.43	362	446	13.5	13.91	11.9	16.1	30	92.3	2.06	3.39	75	99	11.9	5.77	360	534.1	910	998	5938	4529	6051	6723	29.8	20.9	10.7	15.17	131	157.1	15.8	24.78	12.05
169	Ar125	Male	Engaged	Baccalaureate	Medium	4-5 meals	2302	2663.6	53.5	66.06	6.36	7.15	34.2	43.39	16.7	16.79	2.38	1.93	350	389	7.71	8.76	17.1	17.93	78	102.9	2.81	2.06	471	311.9	5.91	1.46	687	745	682	849	1539	2582	4099	4630	21.2	20.99	11.3	10.92	178	209	28.1	34.38	22.76
170	Ar126	Male	Married	Lower Secondary	Critical	2-3 meals	3124	3027	67.6	76.8	5.48	6.63	32.6	34.72	15.5	20.42	1.87	1.96	49	364	11.85	9.7	7.79	6.32	139.7	130.42	2.61	2.66	240	264.2	3.42	5.17	551	610	1290	1230	3955	3852	5445	6290	18.4	18.5	12.2	9.92	93.1	112.2	20.6	20.6	14.88
171	Ar127	Male	Engaged	Bachelor's Degree	Medium	2-3 meals	3265	3187.3	50.2	57.63	5.34	10.07	35.3	32.35	19.2	18.75	1.46	1.95	659	102	12.3	10.7	15.4	16.95	29.2	39.5	2.61	1.71	379	177.5	14.7	11.41	412	276.6	1056	1479	4679	5046	5890	4303	32.8	40.8	10.3	8	171	171.5	20.2	30.15	22.61
172	Ar128	Male	Engaged	Lower Secondary	Careful with expenses	1-2 meals	1897	2196.5	56.4	64.05	3.04	3.53	28.7	31.51	19.9	25.51	0.3	0.53	214	287	9.33	11.9	12.4	12.61	66.7	55.8	2	1.38	86	205.1	2.79	1.18	424	485	780	760	3252	2212	5004	5386	15.6	18.1	8.57	6.06	93	53.36	31.8	32.73	14.65
173	Ar129	Male	Engaged	Baccalaureate	Critical	2-3 meals	2322	2368.5	77	68.95	5.06	6.91	34.5	41.86	17	16.56	1.2	1.37	193	456	5.61	6.71	3.6	3.34	48	51.2	1.83	2.47	421	268.4	2.19	2.92	338	261.78	984	1070	2747	2548	7348	7048	27.2	21.3	2.5	7.32	58.5	60.38	18	14.3	13.61
174	Ar130	Male	Engaged	Lower Secondary	Critical	4-5 meals	2507	2676	81.7	82.2	5.19	3.6	24.5	33.08	11.9	17.98	1.47	1.53	165	128	13.7	8.93	12.5	15.98	66	90.6	2.06	2.85	406	485.8	3.78	0.57	121	194	942	956	3763	3855	6104	5600	23.1	12.5	12.8	14.95	124	130.76	23.1	19.03	16.38
175	Ar131	Male	Engaged	Lower Secondary	Critical	1-2 meals	1893	2537.5	61.7	62.45	4.4	5.94	32.1	29.61	21.7	19.21	1.18	1.68	77.7	168	7.57	7.59	11	8.65	45	78	0.84	2.1	309	268.5	2.02	2.52	118	299.1	385	413	2203	3794	4984	5141	19.3	19.5	8.6	8.92	74.2	99.1	22.2	20.9	12.11
176	Ar132	Male	Single	Lower Secondary	Good	2-3 meals	2692	2602.2	62.3	51.5	4.4	8.27	26.3	36.74	26.4	31.94	1.1	1.69	277	369	16.8	16.3	17.4	14.1	68	73.3	3.5	3.2	72	206.4	5.61	6.27	474	539	881	744	5051	5379	7315	7356	31.8	38.84	12.5	7.89	156	132.1	28.9	29.5	20.94
177	Ar133	Male	Engaged	Secondary	Medium	1-2 meals	2122	2118.1	48.4	58.41	7.17	8	36.7	32.35	20.6	18.3	2.85	3.02	491	425	23.04	9.63	18.5	19.2	112	126.6	2.52	2.04	416	288	12.6	11.64	383	234.5	688	654	718	814	8628	9234	42.7	32.5	16.1	17.7	160	158.4	26.6	23.78	28.89
178	Ar134	Male	Engaged	Primary	Careful with expenses	1-2 meals	2282	2524.2	61.3	62.7	4.92	6.01	36.8	41.8	17.6	18.7	1.11	1.79	545	639	9.2	10.7	6.44	7.39	103	105.2	2.13	2.31	218	203.7	5.64	4.81	156	241.7	781	1022	3048	3445	6101	6577	22.3	18.97	8.9	12.7	141	132.7	19.9	27.16	13.87
179	Ar135	Male	Engaged	Primary	Critical	2-3 meals	2848	2954	62.4	77.5	6.98	7.5	22.8	29.21	16.4	23.21	1.74	1.58	419	351	14.93	9.91	9.25	11.61	100	98.4	3.4	3.62	266	156.1	5.89	3.84	292	256.9	897	927	4009	2753	6060	6548	19.1	14.41	8.7	8.85	119	145.9	29.4	34.28	14.75
180	Ar136	Male	Engaged	Lower Secondary	Careful with expenses	2-3 meals	2085	1807.8	59.5	58.1	5.11	5.96	40.2	40.13	23.7	29.73	1.12	1	178	274	8.89	8.65	8.13	9.07	71	86.6	2.42	2.48	400	493.1	4.04	1.96	306	367.4	1163	1105	1738	3260	4010	4396	21.7	11.81	12.1	7.73	128	102.3	13.3	12.9	12.22
181	Ar137	Male	Engaged	Lower Secondary	No answer	2-3 meals	1655	1662.8	63	63.38	3.55	4	23.1	24.93	29	27.93	1.63	1.73	203	300	7.6	12.82	4.19	4.36	80	71.5	1.92	1.24	267	230.1	6.2	0.84	414	484	670	616	2962	1989	3235	3912	19.6	14.21	8.97	6.94	133	162.74	24.8	24.6	15.09
182	Ar138	Male	Single	Lower Secondary	Medium	2-3 meals	1695	2770	62.6	60.03	1.32	3.15	16.1	25.72	27.3	28.22	0.73	1.11	71	145	13.6	9.64	9.08	7.97	60	98.9	2.5	2.45	340	383.2	5.27	2.68	452	332.2	520	737	3464	3311	5114	5294	15.1	15.7	11.2	13.92	31	55.9	20.1	20.9	14.69
183	Ar139	Male	Single	Primary	Critical	2-3 meals	3020	3116.4	60.7	54.2	6.05	11.35	33.6	30.51	16.8	21.31	1.07	1.45	367	275	7.9	9.4	14.6	17.21	102	123	2.34	1.96	215	270.1	5.35	1.96	435	309.4	900	803	3966	3164	6992	7486	29.1	37.71	19.8	16.67	139	141.92	24.3	28	20.14
184	Ar140	Male	Married	Lower Secondary	Critical	2-3 meals	2467	3229	55.3	55.8	5.01	5.04	34.6	44.11	13.2	15.51	1.8	2.06	50	121	13	9.62	11.5	9.5	66	64.4	1.86	3.48	74	202.1	5.23	7.22	178	229.79	682	1058	4594	4790	5475	5141	20.5	21.1	7.7	13.11	129	143.79	27.4	30.15	15.51
185	Ar141	Male	Single	Baccalaureate	Critical	2-3 meals	3244	3198.1	51.5	54.1	4.2	7.72	33.6	31.42	26.9	23.22	2.02	2.16	281	382	13	11.5	8.1	6.02	82	83.42	4.59	4.71	131	269.2	9.95	12.13	480	432.5	1425	1327	4546	4212	5928	5441	25.6	24.52	14.3	12.72	240	233.5	17.7	15.5	24.52
186	Ar142	Male	Engaged	Secondary	Medium	1-2 meals	2843	2877.1	57.3	58.7	5.06	6.4	20.5	26.38	26.4	30.68	2.05	2.39	173	275	12.96	14.93	10.8	10.78	67	88.6	1.65	1.92	122	184.8	5.31	3.92	628	703	826	937	5639	6430	5126	5293	19.7	13.08	13.4	10.02	136	79.23	26.9	35.52	14.42
187	Ar143	Male	Engaged	Lower Secondary	Careful with expenses	2-3 meals	2163	2260.3	64.8	64.53	4.96	5.8	27.3	28.25	19.1	18.35	1.29	1.54	494	398	10.81	9.3	7.88	6.24	83	90.4	2.25	2.57	304	413.5	5.72	3.87	329	309	820	723	4643	3286	4944	5791	18.3	19.3	12.5	13.05	160	188.14	25.2	22.97	14.11
188	Ar144	Male	Engaged	Primary	Medium	4-5 meals	2381	2514.9	65.6	70.89	7.06	8.94	22.4	36.49	18.5	20.59	2.24	2.19	259	363	11.9	10.3	6.5	7.99	74	50.09	2.81	3.64	108	178.9	3.49	3.06	179	287.7	815	791	4223	4775	8693	9932	50.4	32.1	17.9	19.36	154	146.36	13.4	22.96	27.39
190	Ar146	Male	Single	Baccalaureate	Careful with expenses	1-2 meals	2811	2593.8	62.6	59.1	5.84	5.68	28.1	29.68	13.1	21.08	0.63	0.65	308	413	6.77	8.51	8.3	9.28	93	87.7	2.3	2	480	342.8	3.42	5.85	356	357.2	604	771	4021	3348	5178	5350	17.1	17.6	12.5	8.83	78.4	97.2	35.6	41.2	10.54
191	Ar147	Male	Single	Lower Secondary	Careful with expenses	2-3 meals	2964	2917.4	56.7	50.64	5.33	7.5	28.9	31.45	23.1	29.25	2.38	2.33	935	856	4.75	8.14	12.9	13.15	78	84.05	3.86	4.42	155	247.5	4.75	3.04	592	671	933	947	4945	5524	6783	6409	24.7	16.75	11.2	9.35	134	135.5	24.6	28.83	22.13
192	Ar148	Male	Engaged	Lower Secondary	Medium	2-3 meals	2588	2583.2	53.5	54.4	5.27	4.4	22.8	32.07	24.6	26.97	0.82	1.14	196	303	8.81	8.89	6.61	5.47	73.3	70.7	2.28	2.25	522	315.7	4.34	0.43	459	539	396	550	3585	3724	4522	4572	16.6	10.62	8.3	5.11	111	117.74	19.9	23.43	11.32
193	Ar149	Male	Engaged	Lower Secondary	Careful with expenses	1-2 meals	1532	1904.6	52.5	58.96	3.43	5.72	30.4	33.13	17.3	14.95	1.15	1.05	325	433	9.31	10.81	5.1	5.73	87	130.65	2.72	1.61	112	243.3	4.68	2.53	124	211.3	610	1094	3840	3085	5523	4689	31	26.63	6.2	7.09	58	76.21	24.8	25.9	11.76
[truncated: 1 more columns]
